# Supplementary material for: Maternal diet quality and associations with plasma lipid profiles and pregnancy-related cardiometabolic health
Source: Eur J Nutr. 2023 Aug 30;62(8):3369–81. doi: 10.1007/s00394-023-03244-3 (PMC10611854; doi:10.1007/s00394-023-03244-3)
Supplement: Supplementary file 3 — Supplementary file3 (XLSX 126 KB) [file 394_2023_3244_MOESM3_ESM.xlsx]

## Sheet: Sheet1
Lipid DV	p (sorted)	k	H-B	p > h-b	B-H (m=744)	p < b-h		k	p-values	B-H (m=698)		m	FDR		Lipid DV	p-value	B	95% LL	95% UL
LPCO221	0.00024333	1	0.000286533		0.000286533	yes		1	lowest p-value	0.000286533		698	0.2		AC120	0.538295	-0.00407327	-0.0171063	0.0089598
TG480NL180	0.00110156	2	0.000286944	yes	0.000573066			2	…	0.000573066					AC130	0.467376	0.00390765	-0.00667751	0.0144928
LPCO201	0.00112006	3	0.000287356	yes	0.000859599			3	…	0.000859599					AC140	0.360916	-0.00616066	-0.0194301	0.0071088
LPEP200	0.00129979	4	0.00028777	yes	0.00114613			4	…	0.00114613					AC141	0.866969	-0.00119006	-0.0151856	0.0128055
TG540NL180	0.00162792	5	0.000288184	yes	0.00143266			5	…	0.00143266					AC142	0.96935	-0.00028302	-0.014794	0.0142279
PCO405	0.00207797	6	0.0002886	yes	0.0017192			6	…	0.0017192					AC150a	0.262411	0.00749438	-0.00565781	0.0206466
TG501NL140	0.00382538	7	0.000289017	yes	0.00200573			7	…	0.00200573					AC150b	0.867917	0.00112977	-0.012253	0.0145126
TG500NL180	0.00477449	8	0.000289436	yes	0.00229226			8	…	0.00229226					AC160	0.213373	-0.00828284	-0.0213692	0.00480348
CE182	0.00548268	9	0.000289855	yes	0.0025788			9	…	0.0025788					AC161	0.955343	-0.00035678	-0.0129085	0.012195
Cerd171160	0.00615271	10	0.000290276	yes	0.00286533			10	…	0.00286533					AC170a	0.824299	-0.00149525	-0.0147622	0.0117717
TG510NL160	0.00655657	11	0.000290698	yes	0.00315186			11	…	0.00315186					AC170b	0.308995	0.00664361	-0.00620383	0.019491
TGO520NL160	0.00655657	12	0.000291121	yes	0.0034384			12	…	0.0034384					AC180	0.772366	-0.00189399	-0.0147909	0.0110029
TG521NL180	0.00671914	13	0.000291545	yes	0.00372493			13	…	0.00372493					AC181	0.541937	0.00369235	-0.00822868	0.0156134
TG541NL181	0.00770977	14	0.000291971	yes	0.00401146			14	…	0.00401146					AC182	0.315429	0.00659721	-0.00633174	0.0195262
Hex2Cerd181160	0.0127304	15	0.000292398	yes	0.00429799			15	…	0.00429799					CE140	0.919567	0.00060049	-0.0111145	0.0123155
LPCP200	0.0132586	16	0.000292826	yes	0.00458453			16	…	0.00458453					CE150	0.0391973	0.0133936	0.00067044	0.0261167
LPCO200	0.0133619	17	0.000293255	yes	0.00487106			17	…	0.00487106					CE160	0.0934105	0.0119353	-0.00202741	0.0258981
PC181_226a	0.0150923	18	0.000293686	yes	0.00515759			18	…	0.00515759					CE161	0.434273	-0.00461753	-0.0162422	0.0070071
PE180_203b	0.0168073	19	0.000294118	yes	0.00544413			19	…	0.00544413					CE162	0.409438	0.00464282	-0.00643567	0.0157213
PE180_225n6	0.0169981	20	0.000294551	yes	0.00573066			20	…	0.00573066					CE170	0.619851	0.00314513	-0.00934124	0.0156315
LPC170sn1	0.017403	21	0.000294985	yes	0.00601719			21	…	0.00601719					CE171	0.391439	0.00530051	-0.00687204	0.0174731
PC170_182	0.0184454	22	0.000295421	yes	0.00630372			22	…	0.00630372					CE180	0.676097	-0.00292135	-0.0166933	0.0108506
LPC201sn2	0.0187411	23	0.000295858	yes	0.00659026			23	…	0.00659026					CE181	0.979175	-0.00017628	-0.0134804	0.0131278
LPCO242	0.0193075	24	0.000296296	yes	0.00687679			24	…	0.00687679					CE182	0.00548268	0.0174932	0.00521159	0.0297748
GM1d181160	0.0194556	25	0.000296736	yes	0.00716332			25	…	0.00716332					CE183	0.256352	0.00641168	-0.00469754	0.0175209
LPCO241	0.0199701	26	0.000297177	yes	0.00744986			26	…	0.00744986					CE200	0.919087	0.00067655	-0.0124441	0.0137972
Sulfatided181160	0.0224517	27	0.000297619	yes	0.00773639			27	…	0.00773639					CE201	0.564331	0.00367248	-0.00887346	0.0162184
HexCerd182200	0.0226972	28	0.000298063	yes	0.00802292			28	…	0.00802292					CE202	0.971465	-0.00020887	-0.0117125	0.0112948
DE205	0.0238065	29	0.000298507	yes	0.00830946			29	…	0.00830946					CE203	0.378924	0.0058422	-0.00722492	0.0189093
PE160_183b	0.0249227	30	0.000298954	yes	0.00859599			30	…	0.00859599					CE204	0.0751658	0.0121282	-0.00124239	0.0254989
LPCO181	0.0255283	31	0.000299401	yes	0.00888252			31	…	0.00888252					CE205	0.0536024	0.0116596	-0.00018264	0.0235018
PC280	0.0264295	32	0.00029985	yes	0.00916905			32	…	0.00916905					CE220	0.617178	0.00331319	-0.00974051	0.0163669
Hex2Cerd161160	0.0285468	33	0.0003003	yes	0.00945559			33	…	0.00945559					CE221	0.930445	-0.00040781	-0.00961219	0.00879656
DE160	0.0292767	34	0.000300752	yes	0.00974212			34	…	0.00974212					CE224	0.747755	0.00205183	-0.0105154	0.0146191
TG524NL161	0.0323277	35	0.000301205	yes	0.0100287			35	…	0.0100287					CE225n3	0.0645548	0.0116586	-0.00071119	0.0240285
SM431	0.0338788	36	0.000301659	yes	0.0103152			36	…	0.0103152					CE225n6	0.759282	0.00176655	-0.00958942	0.0131225
Cerd191240	0.0341573	37	0.000302115	yes	0.0106017			37	…	0.0106017					CE226	0.225033	0.00759547	-0.00471361	0.0199045
PC181_182	0.0356228	38	0.000302572	yes	0.0108883			38	…	0.0108883					CE240	0.18809	0.0082661	-0.00407764	0.0206098
TG482NL141	0.0364515	39	0.00030303	yes	0.0111748			39	…	0.0111748					CE241	0.118452	0.00881513	-0.0022716	0.0199019
GM3d181180	0.03781	40	0.00030349	yes	0.0114613			40	…	0.0114613					CE244	0.759529	-0.00208689	-0.0155163	0.0113425
CE150	0.0391973	41	0.000303951	yes	0.0117479			41	…	0.0117479					CE245	0.0755134	0.00980966	-0.00101787	0.0206372
Hex3Cerd181240	0.0406834	42	0.000304414	yes	0.0120344			42	…	0.0120344					CE246	0.266511	0.00670519	-0.00516357	0.0185739
SMd171160	0.0415001	43	0.000304878	yes	0.0123209			43	…	0.0123209					COH	0.699819	0.00240049	-0.0098624	0.0146634
Cerd161240	0.0422129	44	0.000305344	yes	0.0126074			44	…	0.0126074					Cer1Pd181160	0.416703	0.00514649	-0.00732636	0.0176193
PEP181225b	0.0446741	45	0.00030581	yes	0.012894			45	…	0.012894					Cerd161160	0.613067	0.00318409	-0.00921583	0.015584
Cerd171241	0.0447719	46	0.000306279	yes	0.0131805			46	…	0.0131805					Cerd161180	0.693145	0.00245983	-0.00981862	0.0147383
TGO543NL181	0.0454228	47	0.000306748	yes	0.013467			47	…	0.013467					Cerd161200	0.623877	-0.00302884	-0.0151934	0.00913568
PCP180225	0.0455661	48	0.00030722	yes	0.0137536			48	…	0.0137536					Cerd161220	0.107053	0.0104406	-0.00227812	0.0231593
PEP160183	0.0478345	49	0.000307692	yes	0.0140401			49	…	0.0140401					Cerd161230	0.0813242	0.0106972	-0.0013441	0.0227384
PC160_183b	0.048285	50	0.000308166	yes	0.0143266			50	…	0.0143266					Cerd161240	0.0422129	0.0123968	0.0004406	0.0243531
LPC201sn1	0.0488966	51	0.000308642	yes	0.0146132			51	…	0.0146132					Cerd161241	0.34893	0.00602043	-0.0066275	0.0186684
TG501NL160	0.0492818	52	0.000309119	yes	0.0148997			52	…	0.0148997					Cerd171160	0.00615271	0.0170964	0.00492486	0.029268
DE204	0.0493857	53	0.000309598	yes	0.0151862			53	…	0.0151862					Cerd171180	0.95126	-0.00043277	-0.0143809	0.0135154
SMd182140	0.0495206	54	0.000310078	yes	0.0154728			54	…	0.0154728					Cerd171200	0.504844	0.00412311	-0.00804967	0.0162959
TG482NL140	0.0495959	55	0.000310559	yes	0.0157593			55	…	0.0157593					Cerd171220	0.289161	0.00747824	-0.00639996	0.0213564
Sulfatided181240	0.0502848	56	0.000311042	yes	0.0160458			56	…	0.0160458					Cerd171230	0.169649	0.00845837	-0.00364466	0.0205614
LPC160sn1	0.0523722	57	0.000311526	yes	0.0163324			57	…	0.0163324					Cerd171240	0.0664634	0.0117395	-0.00080544	0.0242843
CE205	0.0536024	58	0.000312012	yes	0.0166189			58	…	0.0166189					Cerd171241	0.0447719	0.0125068	0.00029487	0.0247187
PC180_181	0.0552057	59	0.0003125	yes	0.0169054			59	…	0.0169054					Cerd181140	0.983177	0.00013224	-0.0122229	0.0124874
LPCO220	0.0569402	60	0.000312989	yes	0.017192			60	…	0.017192					Cerd181160	0.413726	0.00497061	-0.00699922	0.0169404
LPCO160	0.0569497	61	0.00031348	yes	0.0174785			61	…	0.0174785					Cerd181170	0.606667	0.00358736	-0.0101349	0.0173096
GM3d181160	0.0569539	62	0.000313972	yes	0.017765			62	…	0.017765					Cerd181180	0.73393	-0.00214035	-0.0145436	0.010263
PG362	0.0570051	63	0.000314465	yes	0.0180516			63	…	0.0180516					Cerd181190	0.585838	-0.00316998	-0.0146268	0.00828678
TG543NL181	0.0575251	64	0.000314961	yes	0.0183381			64	…	0.0183381					Cerd181200	0.811438	-0.00156727	-0.0145083	0.0113737
TG483NL183	0.0599024	65	0.000315457	yes	0.0186246			65	…	0.0186246					Cerd181210	0.675478	-0.00259479	-0.0148025	0.00961291
PE180_203a	0.0605053	66	0.000315956	yes	0.0189112			66	…	0.0189112					Cerd181220	0.715411	0.00279164	-0.0122898	0.0178731
TG532NL171	0.0613219	67	0.000316456	yes	0.0191977			67	…	0.0191977					Cerd181230	0.456562	0.00477711	-0.00785405	0.0174083
TG501NL181	0.0620827	68	0.000316957	yes	0.0194842			68	…	0.0194842					Cerd181240	0.373481	0.00581244	-0.00704039	0.0186653
PI200_204	0.0622233	69	0.00031746	yes	0.0197708			69	…	0.0197708					Cerd181241	0.285693	0.00646182	-0.00544388	0.0183675
SM441	0.0623421	70	0.000317965	yes	0.0200573			70	…	0.0200573					Cerd181260	0.148348	0.00834064	-0.00299587	0.0196772
PC160_203b	0.0624738	71	0.000318471	yes	0.0203438			71	…	0.0203438					Cerd182140	0.561774	0.0039888	-0.0095487	0.0175263
DE182	0.0635738	72	0.000318979	yes	0.0206304			72	…	0.0206304					Cerd182160	0.309684	0.00667462	-0.00625124	0.0196005
Hex2Cerd161241	0.0637444	73	0.000319489	yes	0.0209169			73	…	0.0209169					Cerd182170	0.743803	-0.0022907	-0.0160968	0.0115154
CE225n3	0.0645548	74	0.00032	yes	0.0212034			74	…	0.0212034					Cerd182180	0.29798	-0.00691121	-0.0199743	0.00615185
S1Pd161	0.0664073	75	0.000320513	yes	0.02149			75	…	0.02149					Cerd182210	0.959453	0.00030829	-0.0116378	0.0122544
Cerd171240	0.0664634	76	0.000321027	yes	0.0217765			76	…	0.0217765					Cerd182220	0.860692	0.00140214	-0.0143373	0.0171415
PS361	0.0688221	77	0.000321543	yes	0.022063			77	…	0.022063					Cerd182230	0.9899	9.232e-05	-0.0142753	0.01446
PE160_161	0.0692248	78	0.000322061	yes	0.0223496			78	…	0.0223496					Cerd182240	0.149055	0.0103634	-0.00374709	0.0244739
PCP160182	0.0694519	79	0.000322581	yes	0.0226361			79	…	0.0226361					Cerd182241	0.957681	0.00035461	-0.0128104	0.0135196
PC332	0.0706661	80	0.000323102	yes	0.0229226			80	…	0.0229226					Cerd182260	0.646716	0.00295655	-0.00974807	0.0156612
TGO544NL182	0.0714903	81	0.000323625	yes	0.0232092			81	…	0.0232092					Cerd191160	0.88932	0.00092257	-0.0121371	0.0139822
PE180_224	0.0721674	82	0.000324149	yes	0.0234957			82	…	0.0234957					Cerd191180	0.935877	0.00049949	-0.0117315	0.0127305
CE204	0.0751658	83	0.000324675	yes	0.0237822			83	…	0.0237822					Cerd191200	0.967777	0.00023548	-0.0112483	0.0117192
CE245	0.0755134	84	0.000325203	yes	0.0240688			84	…	0.0240688					Cerd191220	0.0953592	0.0108199	-0.0019136	0.0235535
LPE226sn1	0.0763637	85	0.000325733	yes	0.0243553			85	…	0.0243553					Cerd191230	0.154975	0.00850081	-0.00324319	0.0202448
PEP170204a	0.0805218	86	0.000326264	yes	0.0246418			86	…	0.0246418					Cerd191240	0.0341573	0.013117	0.0009904	0.0252435
PEP200182	0.0807276	87	0.000326797	yes	0.0249284			87	…	0.0249284					Cerd191241	0.114642	0.00951956	-0.00232816	0.0213673
Cerd161230	0.0813242	88	0.000327332	yes	0.0252149			88	…	0.0252149					Cerd191260	0.233489	0.00769941	-0.00500767	0.0204065
TG481NL181	0.0820276	89	0.000327869	yes	0.0255014			89	…	0.0255014					Cerd201220	0.838628	-0.00157138	-0.0167717	0.0136289
LPC190sn1b	0.0821838	90	0.000328407	yes	0.025788			90	…	0.025788					Cerd201230	0.627615	0.00338866	-0.0103691	0.0171464
TG511NL170	0.0833907	91	0.000328947	yes	0.0260745			91	…	0.0260745					Cerd201240	0.807744	0.00183984	-0.0130542	0.0167339
PC170_226	0.0841745	92	0.000329489	yes	0.026361			92	…	0.026361					Cerd201241	0.535656	0.00399293	-0.00870043	0.0166863
PC180_224	0.0859913	93	0.000330033	yes	0.0266476			93	…	0.0266476					Cerd201260	0.150816	0.00969458	-0.00356274	0.0229519
SMd191241	0.086455	94	0.000330579	yes	0.0269341			94	…	0.0269341					Cerm180200	0.539275	0.00369025	-0.00814582	0.0155263
PC15MHDA_226	0.0875077	95	0.000331126	yes	0.0272206			95	…	0.0272206					Cerm180220	0.37226	0.00487435	-0.00587656	0.0156253
Sphd161	0.0877595	96	0.000331675	yes	0.0275072			96	…	0.0275072					Cerm180230	0.42747	0.00471039	-0.00697397	0.0163948
SMd161190	0.0902308	97	0.000332226	yes	0.0277937			97	…	0.0277937					Cerm180240	0.402317	0.00461935	-0.00623667	0.0154754
TG483NL140	0.0913028	98	0.000332779	yes	0.0280802			98	…	0.0280802					Cerm180241	0.380622	0.00548152	-0.00682272	0.0177857
SM442	0.0919708	99	0.000333333	yes	0.0283668			99	…	0.0283668					Cerm181180	0.754271	-0.00229263	-0.0167201	0.0121349
PC182_182	0.092734	100	0.00033389	yes	0.0286533			100	…	0.0286533					Cerm181200	0.652467	-0.00297683	-0.0159957	0.010042
TG504NL183	0.093021	101	0.000334448	yes	0.0289398			101	…	0.0289398					Cerm181220	0.590957	0.00323161	-0.00860942	0.0150726
LPCO180	0.0932356	102	0.000335008	yes	0.0292264			102	…	0.0292264					Cerm181230	0.247817	0.00719389	-0.00504756	0.0194353
CE160	0.0934105	103	0.00033557	yes	0.0295129			103	…	0.0295129					Cerm181240	0.469589	0.0043534	-0.00749812	0.0162049
Hex3Cerd181241	0.093438	104	0.000336134	yes	0.0297994			104	…	0.0297994					Cerm181241	0.921963	0.00066526	-0.0127133	0.0140438
Cerd191220	0.0953592	105	0.0003367	yes	0.030086			105	…	0.030086					DE160	0.0292767	0.014628	0.0014909	0.0277651
TG482NL182	0.0959172	106	0.000337268	yes	0.0303725			106	…	0.0303725					DE181	0.19093	0.00906054	-0.00455661	0.0226777
LPC200sn2	0.096376	107	0.000337838	yes	0.030659			107	…	0.030659					DE182	0.0635738	0.0126513	-0.00072188	0.0260244
PEO341	0.0968674	108	0.000338409	yes	0.0309456			108	…	0.0309456					DE204	0.0493857	0.0134275	3.646e-05	0.0268185
PEP200181	0.0970848	109	0.000338983	yes	0.0312321			109	…	0.0312321					DE205	0.0238065	0.0157656	0.00211763	0.0294136
PEP200226	0.0991443	110	0.000339559	yes	0.0315186			110	…	0.0315186					DE226	0.2585	0.00711833	-0.00527127	0.0195079
PCP170204a	0.0991469	111	0.000340136	yes	0.0318052			111	…	0.0318052					DG140_160	0.265982	-0.00674373	-0.0186675	0.00518001
TG480NL160	0.0994967	112	0.000340716	yes	0.0320917			112	…	0.0320917					DG140_182	0.993353	5.672e-05	-0.0133564	0.0134698
PS405	0.0998035	113	0.000341297	yes	0.0323782			113	…	0.0323782					DG160_160	0.608819	-0.00329626	-0.0159809	0.00938841
LPC220sn2	0.100388	114	0.00034188	yes	0.0326648			114	…	0.0326648					DG160_161	0.695603	-0.00215734	-0.0130175	0.00870283
LPC190sn1aLPC190	0.101025	115	0.000342466	yes	0.0329513			115	…	0.0329513					DG160_181	0.569821	-0.00411054	-0.0183534	0.0101324
SM432c	0.101575	116	0.000343053	yes	0.0332378			116	…	0.0332378					DG160_182	0.866515	0.00133609	-0.0143228	0.016995
PCO385	0.102076	117	0.000343643	yes	0.0335244			117	…	0.0335244					DG160_204	0.955119	-0.00037319	-0.0134363	0.0126899
TG491NL161	0.102415	118	0.000344234	yes	0.0338109			118	…	0.0338109					DG160_225	0.984595	-0.00011251	-0.0115921	0.0113671
PCO181181	0.104043	119	0.000344828	yes	0.0340974			119	…	0.0340974					DG160_226	0.523004	0.00382236	-0.00796073	0.0156055
PC150_226	0.104082	120	0.000345423	yes	0.034384			120	…	0.034384					DG161_181	0.638658	-0.00285659	-0.0148375	0.00912431
PC161_226	0.105172	121	0.000346021	yes	0.0346705			121	…	0.0346705					DG180_181	0.387264	-0.00614538	-0.0201342	0.00784345
Cerd161220	0.107053	122	0.00034662	yes	0.034957			122	…	0.034957					DG180_182	0.815443	-0.00175114	-0.0165302	0.0130279
PCO407a	0.108387	123	0.000347222	yes	0.0352436			123	…	0.0352436					DG180_204	0.565673	0.00385203	-0.00935279	0.0170568
Hex2Cerd181241	0.109937	124	0.000347826	yes	0.0355301			124	…	0.0355301					DG181_181	0.975085	0.00021373	-0.0132679	0.0136953
LPEP180	0.112475	125	0.000348432	yes	0.0358166			125	…	0.0358166					DG181_182	0.520137	0.00471716	-0.00972444	0.0191587
PCP352a	0.112721	126	0.00034904	yes	0.0361032			126	…	0.0361032					DG181_183	0.9821	0.00017035	-0.0147878	0.0151285
PC384b	0.113985	127	0.00034965	yes	0.0363897			127	…	0.0363897					DG181_203	0.894891	0.00079963	-0.0111235	0.0127228
Cerd191241	0.114642	128	0.000350263	yes	0.0366762			128	…	0.0366762					DG181_204	0.661234	0.00301081	-0.0105213	0.0165429
LPC140sn1	0.115963	129	0.000350877	yes	0.0369628			129	…	0.0369628					DG181_205	0.247271	0.00679397	-0.00475355	0.0183415
PE160_204	0.116174	130	0.000351494	yes	0.0372493			130	…	0.0372493					DG182_182	0.934678	0.00063657	-0.0146641	0.0159373
PEP181205a	0.116234	131	0.000352113	yes	0.0375358			131	…	0.0375358					DG182_204	0.882277	0.00106312	-0.0130798	0.015206
PEP160225n6	0.117059	132	0.000352734	yes	0.0378223			132	…	0.0378223					DG182_226	0.202574	0.0068401	-0.00371207	0.0173923
LPC15MHDAsn1LPC170	0.117324	133	0.000353357	yes	0.0381089			133	…	0.0381089					GM1d181160	0.0194556	0.0158967	0.00259173	0.0292017
LPC160sn2	0.117484	134	0.000353982	yes	0.0383954			134	…	0.0383954					GM3d181160	0.0569539	0.0110305	-0.00032952	0.0223905
CE241	0.118452	135	0.00035461	yes	0.0386819			135	…	0.0386819					GM3d181180	0.03781	0.0116572	0.00066332	0.022651
PCO180182	0.11907	136	0.00035524	yes	0.0389685			136	…	0.0389685					GM3d181200	0.662045	0.00264014	-0.00925637	0.0145367
PE160_181	0.122444	137	0.000355872	yes	0.039255			137	…	0.039255					GM3d181220	0.803434	0.00154649	-0.0106927	0.0137856
LPC182sn1	0.12289	138	0.000356506	yes	0.0395415			138	…	0.0395415					GM3d181240	0.616538	0.00269853	-0.00791418	0.0133112
PEP160204	0.124394	139	0.000357143	yes	0.0398281			139	…	0.0398281					GM3d181241	0.130285	0.0086029	-0.00256472	0.0197705
LPCP181	0.125244	140	0.000357782	yes	0.0401146			140	…	0.0401146					Hex2Cerd161160	0.0285468	0.0125447	0.0013304	0.023759
PE180_204	0.125439	141	0.000358423	yes	0.0404011			141	…	0.0404011					Hex2Cerd161241	0.0637444	0.010738	-0.00062008	0.022096
LPC140sn2	0.126259	142	0.000359066	yes	0.0406877			142	…	0.0406877					Hex2Cerd181160	0.0127304	0.0155098	0.00334606	0.0276735
PE161_204	0.127814	143	0.000359712	yes	0.0409742			143	…	0.0409742					Hex2Cerd181180	0.209568	0.00811538	-0.00459955	0.0208303
PEP180205	0.128486	144	0.00036036	yes	0.0412607			144	…	0.0412607					Hex2Cerd181200	0.412479	-0.00555837	-0.0189079	0.00779112
LPCP170b	0.128871	145	0.000361011	yes	0.0415473			145	…	0.0415473					Hex2Cerd181220	0.698608	0.00299229	-0.0122292	0.0182138
GM3d181241	0.130285	146	0.000361664	yes	0.0418338			146	…	0.0418338					Hex2Cerd181240	0.161694	0.00902072	-0.00364534	0.0216868
SMd171140	0.130853	147	0.000362319	yes	0.0421203			147	…	0.0421203					Hex2Cerd181241	0.109937	0.0100455	-0.00229293	0.022384
LPC226sn1	0.131332	148	0.000362976	yes	0.0424069			148	…	0.0424069					Hex2Cerd182160	0.363875	0.00561849	-0.00655819	0.0177952
Hex3Cerd181180	0.131348	149	0.000363636	yes	0.0426934			149	…	0.0426934					Hex2Cerd182241	0.887706	0.0008956	-0.011599	0.0133902
PE385b	0.13342	150	0.000364299	yes	0.0429799			150	…	0.0429799					Hex3Cerd181160	0.434132	0.005202	-0.00789002	0.018294
PC140_160	0.133944	151	0.000364964	yes	0.0432665			151	…	0.0432665					Hex3Cerd181180	0.131348	0.0092762	-0.00279895	0.0213514
PC161_182	0.134209	152	0.000365631	yes	0.043553			152	…	0.043553					Hex3Cerd181200	0.771806	0.00172309	-0.00998044	0.0134266
TG546NL226	0.13767	153	0.0003663	yes	0.0438395			153	…	0.0438395					Hex3Cerd181220	0.45039	0.0049279	-0.00792484	0.0177806
PS383	0.138193	154	0.000366972	yes	0.0441261			154	…	0.0441261					Hex3Cerd181240	0.0406834	0.0125524	0.00053779	0.0245669
PI180_202	0.139097	155	0.000367647	yes	0.0444126			155	…	0.0444126					Hex3Cerd181241	0.093438	0.0108176	-0.00183862	0.0234738
TG483NL161	0.143267	156	0.000368324	yes	0.0446991			156	…	0.0446991					HexCerd161180	0.599153	-0.00306745	-0.0145601	0.00842525
PCP180182	0.146276	157	0.000369004	yes	0.0449857			157	…	0.0449857					HexCerd161200	0.689518	-0.00238511	-0.0141439	0.00937372
PE180_225n3	0.146818	158	0.000369686	yes	0.0452722			158	…	0.0452722					HexCerd161220	0.487639	-0.00404327	-0.0155123	0.00742576
LPCP180	0.148222	159	0.00037037	yes	0.0455587			159	…	0.0455587					HexCerd161240	0.939244	0.00042737	-0.0106187	0.0114734
Cerd181260	0.148348	160	0.000371058	yes	0.0458453			160	…	0.0458453					HexCerd181160	0.906859	0.00073174	-0.011589	0.0130525
Cerd182240	0.149055	161	0.000371747	yes	0.0461318			161	…	0.0461318					HexCerd181180	0.481285	-0.00451459	-0.0171354	0.00810625
PCP180226	0.150228	162	0.000372439	yes	0.0464183			162	…	0.0464183					HexCerd181200	0.183025	-0.00855478	-0.0211824	0.00407289
Cerd201260	0.150816	163	0.000373134	yes	0.0467049			163	…	0.0467049					HexCerd181220	0.854394	-0.00118417	-0.0138958	0.0115274
TG503NL183	0.152712	164	0.000373832	yes	0.0469914			164	…	0.0469914					HexCerd181240	0.642633	-0.00284195	-0.0149042	0.00922033
PEP150204b	0.153115	165	0.000374532	yes	0.0472779			165	…	0.0472779					HexCerd181241	0.781114	0.00169548	-0.010324	0.0137149
PEO181182	0.154686	166	0.000375235	yes	0.0475645			166	…	0.0475645					HexCerd182180	0.979582	0.00016624	-0.01263	0.0129624
Cerd191230	0.154975	167	0.00037594	yes	0.047851			167	…	0.047851					HexCerd182200	0.0226972	-0.0155601	-0.0289207	-0.00219943
TG545NL204	0.155068	168	0.000376648	yes	0.0481375			168	…	0.0481375					HexCerd182220	0.418401	-0.00529337	-0.0181691	0.0075824
PS362	0.15539	169	0.000377358	yes	0.0484241			169	…	0.0484241					HexCerd182240	0.876249	-0.00101285	-0.0138257	0.0118
PI160160	0.157819	170	0.000378072	yes	0.0487106			170	…	0.0487106					LPC140sn1	0.115963	-0.00941141	-0.0211675	0.00234463
Hex2Cerd181240	0.161694	171	0.000378788	yes	0.0489971			171	…	0.0489971					LPC140sn2	0.126259	-0.00898363	-0.0205224	0.00255514
PEP181182a	0.162384	172	0.000379507	yes	0.0492837			172	…	0.0492837					LPC150sn1	0.402328	0.00518191	-0.00699647	0.0173603
PEP181226a	0.162865	173	0.000380228	yes	0.0495702			173	…	0.0495702					LPC150sn2	0.668894	0.00266932	-0.00962387	0.0149625
PE160_183a	0.162943	174	0.000380952	yes	0.0498567			174	…	0.0498567					LPC15MHDAsn1104_sn1	0.219572	0.00695925	-0.00418586	0.0181044
PEP160182	0.163429	175	0.000381679	yes	0.0501433			175	…	0.0501433					LPC15MHDAsn1LPC170	0.117324	0.00925325	-0.00234861	0.0208551
PCP160205	0.16398	176	0.000382409	yes	0.0504298			176	…	0.0504298					LPC15MHDAsn2	0.23499	0.00683376	-0.00448104	0.0181486
PCP150204b	0.164044	177	0.000383142	yes	0.0507163			177	…	0.0507163					LPC160sn1	0.0523722	0.0125696	-0.00013026	0.0252695
PEP201226	0.164795	178	0.000383877	yes	0.0510029			178	…	0.0510029					LPC160sn2	0.117484	0.0098336	-0.00250131	0.0221685
PC386a	0.165263	179	0.000384615	yes	0.0512894			179	…	0.0512894					LPC161sn1	0.699648	-0.00218506	-0.0133407	0.00897059
PCP170204b	0.165537	180	0.000385356	yes	0.0515759			180	…	0.0515759					LPC161sn2	0.354751	-0.00494687	-0.0154659	0.00557212
Cerd171230	0.169649	181	0.0003861	yes	0.0518625			181	…	0.0518625					LPC170sn1	0.017403	0.0150579	0.00267758	0.0274382
PEP160205	0.171273	182	0.000386847	yes	0.052149			182	…	0.052149					LPC171asn1104_sn1	0.803608	0.0014844	-0.010274	0.0132428
PC171_182	0.171952	183	0.000387597	yes	0.0524355			183	…	0.0524355					LPC171sn1aLPC171	0.685277	0.00248071	-0.00957543	0.0145369
PC160_226	0.172889	184	0.00038835	yes	0.0527221			184	…	0.0527221					LPC171sn1b	0.89012	0.00082705	-0.0109663	0.0126204
PEP200204	0.173234	185	0.000389105	yes	0.0530086			185	…	0.0530086					LPC171sn2a	0.614317	0.00317821	-0.00924254	0.015599
PE15MHDA_204	0.17372	186	0.000389864	yes	0.0532951			186	…	0.0532951					LPC180sn1	0.206318	0.0079563	-0.00442022	0.0203328
PEO160226	0.173965	187	0.000390625	yes	0.0535817			187	…	0.0535817					LPC180sn2	0.198208	0.00789948	-0.00416883	0.0199678
SM411a	0.174596	188	0.000391389	yes	0.0538682			188	…	0.0538682					LPC181sn1	0.310753	0.00597445	-0.00562114	0.01757
Sulfatided181180	0.176204	189	0.000392157	yes	0.0541547			189	…	0.0541547					LPC181sn2	0.934005	0.0005018	-0.0114363	0.0124399
PEP160181	0.179605	190	0.000392927	yes	0.0544413			190	…	0.0544413					LPC182sn1	0.12289	0.0100856	-0.00275249	0.0229237
LPC260sn2	0.180868	191	0.000393701	yes	0.0547278			191	…	0.0547278					LPC182sn2	0.190384	0.00855355	-0.00428577	0.0213929
PE160_182	0.182847	192	0.000394477	yes	0.0550143			192	…	0.0550143					LPC183asn1104_sn1	0.659296	-0.00278568	-0.0152299	0.00965855
HexCerd181200	0.183025	193	0.000395257	yes	0.0553009			193	…	0.0553009					LPC183sn1aLPC183s	0.490981	-0.00465991	-0.0179803	0.00866049
PEP181183	0.18368	194	0.00039604	yes	0.0555874			194	…	0.0555874					LPC183sn1b	0.358735	-0.00604313	-0.0190003	0.00691408
TG503NL141	0.185294	195	0.000396825	yes	0.0558739			195	…	0.0558739					LPC183sn2a	0.311331	-0.00671642	-0.0197677	0.00633487
PEP180204	0.185449	196	0.000397614	yes	0.0561605			196	…	0.0561605					LPC190asn1104_sn1	0.47132	0.00449018	-0.00778182	0.0167622
TG502NL140	0.186779	197	0.000398406	yes	0.056447			197	…	0.056447					LPC190sn1aLPC190	0.101025	0.0107607	-0.00211999	0.0236413
CE240	0.18809	198	0.000399202	yes	0.0567335			198	…	0.0567335					LPC190sn1b	0.0821838	0.0116808	-0.00150507	0.0248666
LPC200sn1	0.189675	199	0.0004	yes	0.0570201			199	…	0.0570201					LPC190sn2a	0.664295	0.00269284	-0.00952787	0.0149136
LPC182sn2	0.190384	200	0.000400802	yes	0.0573066			200	…	0.0573066					LPC191a	0.927944	0.00054501	-0.011328	0.012418
DE181	0.19093	201	0.000401606	yes	0.0575931			201	…	0.0575931					LPC191b	0.527533	0.00383238	-0.0081116	0.0157764
PC321	0.19302	202	0.000402414	yes	0.0578797			202	…	0.0578797					LPC191c	0.782891	0.00154814	-0.00951988	0.0126162
PCP200204	0.196022	203	0.000403226	yes	0.0581662			203	…	0.0581662					LPC200sn1	0.189675	0.00867751	-0.00432695	0.021682
LPC180sn2	0.198208	204	0.00040404	yes	0.0584527			204	…	0.0584527					LPC200sn2	0.096376	0.0103796	-0.00187345	0.0226326
TG512NL170	0.198739	205	0.000404858	yes	0.0587393			205	…	0.0587393					LPC201sn1	0.0488966	0.0115694	5.655e-05	0.0230823
TG512NL171	0.198739	206	0.00040568	yes	0.0590258			206	…	0.0590258					LPC201sn2	0.0187411	0.0132398	0.00222532	0.0242543
PS385	0.200735	207	0.000406504	yes	0.0593123			207	…	0.0593123					LPC202sn1	0.39042	0.00548616	-0.0070856	0.0180579
TG481NL161	0.201639	208	0.000407332	yes	0.0595989			208	…	0.0595989					LPC202sn2	0.555496	0.00384415	-0.00899565	0.016684
DG182_226	0.202574	209	0.000408163	yes	0.0598854			209	…	0.0598854					LPC203sn1	0.796516	0.00166478	-0.011053	0.0143826
SMd161230SMd171220	0.203275	210	0.000408998	yes	0.0601719			210	…	0.0601719					LPC203sn2	0.954927	-0.00036805	-0.0131967	0.0124606
PC180_203	0.204838	211	0.000409836	yes	0.0604585			211	…	0.0604585					LPC204sn1	0.47237	0.00481196	-0.00837044	0.0179944
PI160_203b	0.20502	212	0.000410678	yes	0.060745			212	…	0.060745					LPC204sn2	0.824603	0.00148716	-0.0117312	0.0147055
LPC220sn1	0.205303	213	0.000411523	yes	0.0610315			213	…	0.0610315					LPC205sn1	0.325732	0.00659494	-0.00660846	0.0197983
LPC180sn1	0.206318	214	0.000412371	yes	0.0613181			214	…	0.0613181					LPC205sn2	0.425645	0.00516884	-0.00760214	0.0179398
Hex2Cerd181180	0.209568	215	0.000413223	yes	0.0616046			215	…	0.0616046					LPC220sn1	0.205303	0.00898275	-0.0049591	0.0229246
PI181_182	0.211313	216	0.000414079	yes	0.0618911			216	…	0.0618911					LPC220sn2	0.100388	0.0113178	-0.00220422	0.0248398
AC160	0.213373	217	0.000414938	yes	0.0621777			217	…	0.0621777					LPC221sn1	0.381884	0.0042149	-0.00527134	0.0137011
PCO341	0.214239	218	0.0004158	yes	0.0624642			218	…	0.0624642					LPC221sn2	0.32979	0.00466485	-0.00475328	0.014083
PEP181182b	0.215275	219	0.000416667	yes	0.0627507			219	…	0.0627507					LPC224sn1	0.486169	-0.00422782	-0.0161799	0.00772425
TG566NL225a	0.215889	220	0.000417537	yes	0.0630372			220	…	0.0630372					LPC224sn2	0.429438	-0.00468857	-0.0163686	0.00699142
TG566NL225b	0.215889	221	0.00041841	yes	0.0633238			221	…	0.0633238					LPC225n3sn1104_sn1	0.636005	0.0030616	-0.00967828	0.0158015
PEO181226	0.216538	222	0.000419287	yes	0.0636103			222	…	0.0636103					LPC225sn1n3LPC225	0.890775	-0.00085334	-0.013095	0.0113883
PEP181181	0.217839	223	0.000420168	yes	0.0638968			223	…	0.0638968					LPC225sn1n6	0.75575	-0.00186961	-0.0137086	0.0099694
PCP160183	0.218465	224	0.000421053	yes	0.0641834			224	…	0.0641834					LPC225sn2n3	0.807458	0.00152164	-0.0107779	0.0138211
LPC15MHDAsn1104_sn1	0.219572	225	0.000421941	yes	0.0644699			225	…	0.0644699					LPC226sn1	0.131332	0.009576	-0.00288889	0.0220409
PEP170226a	0.220208	226	0.000422833	yes	0.0647564			226	…	0.0647564					LPC226sn2	0.273553	0.00694258	-0.00552899	0.0194142
TGO544NL171	0.221086	227	0.000423729	yes	0.065043			227	…	0.065043					LPC240sn1	0.814382	0.00142211	-0.0105101	0.0133543
PEP181181a	0.222294	228	0.000424628	yes	0.0653295			228	…	0.0653295					LPC240sn2	0.57714	0.00339992	-0.00860798	0.0154078
TG525NL204	0.223826	229	0.000425532	yes	0.065616			229	…	0.065616					LPC260sn1	0.533891	0.00332857	-0.00720715	0.0138643
TG542NL180	0.224654	230	0.000426439	yes	0.0659026			230	…	0.0659026					LPC260sn2	0.180868	0.0079001	-0.00370332	0.0195035
PCO360	0.224753	231	0.00042735	yes	0.0661891			231	…	0.0661891					LPCO160	0.0569497	0.0106793	-0.00031884	0.0216775
LPCP160	0.224976	232	0.000428266	yes	0.0664756			232	…	0.0664756					LPCO180	0.0932356	0.00920991	-0.00155866	0.0199785
CE226	0.225033	233	0.000429185	yes	0.0667622			233	…	0.0667622					LPCO181	0.0255283	0.0119818	0.00148264	0.0224809
PEP170226b	0.226175	234	0.000430108	yes	0.0670487			234	…	0.0670487					LPCO200	0.0133619	0.0141753	0.00297937	0.0253712
PEP180182	0.22793	235	0.000431034	yes	0.0673352			235	…	0.0673352					LPCO201	0.00112006	0.0148186	0.00598597	0.0236513
LPEP160	0.228502	236	0.000431965	yes	0.0676218			236	…	0.0676218					LPCO220	0.0569402	0.0118777	-0.00035415	0.0241096
PCO180226	0.230581	237	0.0004329	yes	0.0679083			237	…	0.0679083					LPCO221	0.00024333	0.0207713	0.00981835	0.0317243
LPEP181	0.232464	238	0.000433839	yes	0.0681948			238	…	0.0681948					LPCO240	0.280057	0.00617128	-0.00506633	0.0174089
Sulfatided181241	0.233478	239	0.000434783	yes	0.0684814			239	…	0.0684814					LPCO241	0.0199701	0.0137765	0.00219691	0.0253561
Cerd191260	0.233489	240	0.00043573	yes	0.0687679			240	…	0.0687679					LPCO242	0.0193075	0.0156017	0.00255979	0.0286436
SMd181240	0.233826	241	0.000436681	yes	0.0690544			241	…	0.0690544					LPCP160	0.224976	0.00778099	-0.0048272	0.0203892
PE160_203	0.234533	242	0.000437637	yes	0.069341			242	…	0.069341					LPCP170a	0.334239	0.00557899	-0.00578937	0.0169474
TG482NL161	0.234754	243	0.000438596	yes	0.0696275			243	…	0.0696275					LPCP170b	0.128871	0.00932873	-0.00273639	0.0213938
LPC15MHDAsn2	0.23499	244	0.00043956	yes	0.069914			244	…	0.069914					LPCP180	0.148222	0.00988023	-0.00354468	0.0233051
PE170_181	0.238749	245	0.000440529	yes	0.0702006			245	…	0.0702006					LPCP181	0.125244	0.0102143	-0.00286991	0.0232985
PC4010	0.240734	246	0.000441501	yes	0.0704871			246	…	0.0704871					LPCP200	0.0132586	0.0175042	0.00369478	0.0313136
TG589NL226	0.241294	247	0.000442478	yes	0.0707736			247	…	0.0707736					LPE160sn1	0.552289	0.00392635	-0.00908223	0.0169349
PEP181205b	0.242187	248	0.000443459	yes	0.0710602			248	…	0.0710602					LPE160sn2	0.894375	0.00085687	-0.0118571	0.0135708
PCO181182	0.242223	249	0.000444444	yes	0.0713467			249	…	0.0713467					LPE170sn1	0.440051	0.00509901	-0.00790085	0.0180989
TGO543NL171	0.243723	250	0.000445434	yes	0.0716332			250	…	0.0716332					LPE170sn2	0.717093	-0.00241426	-0.0155381	0.0107096
TG491NL171	0.244091	251	0.000446429	yes	0.0719198			251	…	0.0719198					LPE180sn1	0.936096	0.00054183	-0.0127711	0.0138548
PC180_225n3PC201_204	0.246802	252	0.000447427	yes	0.0722063			252	…	0.0722063					LPE180sn2	0.963385	0.00030403	-0.0127433	0.0133513
PEP180225n6	0.246817	253	0.00044843	yes	0.0724928			253	…	0.0724928					LPE181sn1	0.369037	0.0060468	-0.00720034	0.0192939
DG181_205	0.247271	254	0.000449438	yes	0.0727794			254	…	0.0727794					LPE181sn2	0.523219	0.0043699	-0.00910805	0.0178478
Cerm181230	0.247817	255	0.00045045	yes	0.0730659			255	…	0.0730659					LPE182sn1	0.483917	0.00440085	-0.00797628	0.016778
PI160_161	0.248904	256	0.000451467	yes	0.0733524			256	…	0.0733524					LPE182sn2	0.633714	0.00308196	-0.00965605	0.01582
PE385a	0.250636	257	0.000452489	yes	0.073639			257	…	0.073639					LPE204sn1	0.783898	-0.00174621	-0.0142893	0.0107969
TG544NL182	0.254295	258	0.000453515	yes	0.0739255			258	…	0.0739255					LPE204sn2	0.875938	-0.00098704	-0.0134419	0.0114678
CE183	0.256352	259	0.000454545	yes	0.074212			259	…	0.074212					LPE226sn1	0.0763637	0.0119364	-0.00127714	0.02515
TG504NL140	0.256763	260	0.000455581	yes	0.0744986			260	…	0.0744986					LPE226sn2	0.323877	0.00663332	-0.00659596	0.0198626
DE226	0.2585	261	0.000456621	yes	0.0747851			261	…	0.0747851					LPEP160	0.228502	0.00761854	-0.00482085	0.0200579
PE180_182	0.258993	262	0.000457666	yes	0.0750716			262	…	0.0750716					LPEP180	0.112475	0.00902674	-0.00213994	0.0201934
PEP181204b	0.259464	263	0.000458716	yes	0.0753582			263	…	0.0753582					LPEP181	0.232464	0.00719713	-0.00465486	0.0190491
TG522NL182	0.25963	264	0.00045977	yes	0.0756447			264	…	0.0756447					LPEP200	0.00129979	0.0222441	0.00880542	0.0356828
AC150a	0.262411	265	0.000460829	yes	0.0759312			265	…	0.0759312					LPI180sn1	0.680073	-0.00278785	-0.0161036	0.0105279
PEP181204a	0.264982	266	0.000461894	yes	0.0762178			266	…	0.0762178					LPI180sn2	0.656324	0.0029539	-0.0101199	0.0160277
TG502NL161	0.265104	267	0.000462963	yes	0.0765043			267	…	0.0765043					LPI181sn1	0.949665	-0.00051588	-0.0166149	0.0155831
DG140_160	0.265982	268	0.000464037	yes	0.0767908			268	…	0.0767908					LPI181sn2	0.6682	0.00308237	-0.0110815	0.0172463
CE246	0.266511	269	0.000465116	yes	0.0770774			269	…	0.0770774					LPI182sn1	0.787287	-0.00204601	-0.0169823	0.0128903
TG502NL181	0.26958	270	0.0004662	yes	0.0773639			270	…	0.0773639					LPI182sn2	0.797145	-0.00172094	-0.0149094	0.0114676
PC15MHDA_182	0.270246	271	0.00046729	yes	0.0776504			271	…	0.0776504					LPI204sn1	0.651987	-0.00322173	-0.0172909	0.0108474
LPC226sn2	0.273553	272	0.000468384	yes	0.077937			272	…	0.077937					LPI204sn2	0.385933	-0.00546212	-0.0178608	0.00693652
SMd171241	0.27406	273	0.000469484	yes	0.0782235			273	…	0.0782235					PC140_160	0.133944	-0.00879755	-0.0203271	0.00273202
TGO521NL181	0.274486	274	0.000470588	yes	0.07851			274	…	0.07851					PC140_204	0.447384	-0.00464338	-0.0166739	0.00738716
PCP352b	0.277697	275	0.000471698	yes	0.0787966			275	…	0.0787966					PC140_226	0.806025	0.00149665	-0.0105096	0.0135029
PCP385b	0.278293	276	0.000472813	yes	0.0790831			276	…	0.0790831					PC150_203	0.742103	0.0019365	-0.00965505	0.013528
LPCO240	0.280057	277	0.000473934	yes	0.0793696			277	…	0.0793696					PC150_204	0.855976	0.00109176	-0.010758	0.0129415
SMd181140SMd161160	0.280187	278	0.000475059	yes	0.0796562			278	…	0.0796562					PC150_226	0.104082	0.00944447	-0.00196242	0.0208514
PI160_204	0.280774	279	0.00047619	yes	0.0799427			279	…	0.0799427					PC15MHDA_181	0.38106	-0.00544493	-0.0176783	0.00678844
Cerd181241	0.285693	280	0.000477327	yes	0.0802292			280	…	0.0802292					PC15MHDA_182	0.270246	0.00644413	-0.00505219	0.0179405
PCO160160	0.286693	281	0.000478469	yes	0.0805158			281	…	0.0805158					PC15MHDA_204	0.425165	0.00477401	-0.0070092	0.0165572
PEP180226	0.287081	282	0.000479616	yes	0.0808023			282	…	0.0808023					PC15MHDA_226	0.0875077	0.00969098	-0.0014388	0.0208208
PEP170204b	0.28857	283	0.000480769	yes	0.0810888			283	…	0.0810888					PC160_160	0.78254	-0.00169161	-0.0137643	0.0103811
TG566NL204	0.289023	284	0.000481928	yes	0.0813754			284	…	0.0813754					PC160_180	0.979269	0.00016711	-0.0125018	0.0128361
Cerd171220	0.289161	285	0.000483092	yes	0.0816619			285	…	0.0816619					PC160_181	0.484002	-0.00465431	-0.0177468	0.0084382
SMd161241	0.289905	286	0.000484262	yes	0.0819484			286	…	0.0819484					PC160_182	0.349717	0.00624911	-0.00690046	0.0193987
TG524NL183	0.290094	287	0.000485437	yes	0.082235			287	…	0.082235					PC160_183a	0.54601	-0.00387405	-0.016509	0.00876087
PEP181226b	0.292006	288	0.000486618	yes	0.0825215			288	…	0.0825215					PC160_183b	0.048285	-0.0123629	-0.0246318	-9.416e-05
PE160_160	0.292683	289	0.000487805	yes	0.082808			289	…	0.082808					PC160_203a	0.527729	-0.00400487	-0.0164924	0.00848263
PEP201204	0.294185	290	0.000488998	yes	0.0830946			290	…	0.0830946					PC160_203b	0.0624738	-0.0117219	-0.0240605	0.00061675
SMd182160	0.29466	291	0.000490196	yes	0.0833811			291	…	0.0833811					PC160_204	0.913692	-0.00071958	-0.013799	0.0123599
Cerd182180	0.29798	292	0.0004914	yes	0.0836676			292	…	0.0836676					PC160_205	0.569361	0.00365785	-0.00900136	0.0163171
PC331	0.299401	293	0.000492611	yes	0.0839542			293	…	0.0839542					PC160_226	0.172889	0.00921782	-0.00407258	0.0225082
PEP181225a	0.305425	294	0.000493827	yes	0.0842407			294	…	0.0842407					PC161_182	0.134209	0.00919754	-0.00286449	0.0212596
PS384	0.306851	295	0.00049505	yes	0.0845272			295	…	0.0845272					PC161_204	0.97594	0.0001788	-0.0115011	0.0118587
AC170b	0.308995	296	0.000496278	yes	0.0848138			296	…	0.0848138					PC161_226	0.105172	0.00956019	-0.00202307	0.0211435
SMd182180	0.309063	297	0.000497512	yes	0.0851003			297	…	0.0851003					PC170_181	0.662525	-0.00291506	-0.0160703	0.0102402
Cerd182160	0.309684	298	0.000498753	yes	0.0853868			298	…	0.0853868					PC170_182	0.0184454	0.0135027	0.0022981	0.0247074
LPC181sn1	0.310753	299	0.0005	yes	0.0856734			299	…	0.0856734					PC170_204	0.931898	0.00054826	-0.0120907	0.0131872
LPC183sn2a	0.311331	300	0.000501253	yes	0.0859599			300	…	0.0859599					PC170_226	0.0841745	0.00999645	-0.00136176	0.0213547
PCO180181	0.311654	301	0.000502513	yes	0.0862464			301	…	0.0862464					PC171_182	0.171952	0.0078686	-0.00345162	0.0191888
TG544NL203	0.313111	302	0.000503778	yes	0.086533			302	…	0.086533					PC180_181	0.0552057	-0.0126192	-0.0255223	0.00028397
AC182	0.315429	303	0.000505051	yes	0.0868195			303	…	0.0868195					PC180_182	0.707644	0.00250256	-0.0106412	0.0156464
PE170_204	0.320921	304	0.000506329	yes	0.087106			304	…	0.087106					PC180_203	0.204838	-0.00760915	-0.0194069	0.00418862
PC310a	0.32337	305	0.000507614	yes	0.0873926			305	…	0.0873926					PC180_204	0.838396	-0.00130423	-0.0139019	0.0112935
LPE226sn2	0.323877	306	0.000508906	yes	0.0876791			306	…	0.0876791					PC180_224	0.0859913	-0.0088793	-0.0190276	0.00126897
LPC205sn1	0.325732	307	0.000510204	yes	0.0879656			307	…	0.0879656					PC180_225n3PC201_204	0.246802	-0.00666449	-0.0179807	0.0046517
PEP180181	0.326329	308	0.000511509	yes	0.0882521			308	…	0.0882521					PC180_225n6	0.931158	-0.00053122	-0.0126452	0.0115828
LPC221sn2	0.32979	309	0.000512821	yes	0.0885387			309	…	0.0885387					PC180_226	0.437809	0.0048569	-0.0074651	0.0171789
PCP363	0.329955	310	0.000514139	yes	0.0888252			310	…	0.0888252					PC181_181	0.546065	-0.00366034	-0.0155999	0.00827923
PI180_204	0.332806	311	0.000515464	yes	0.0891117			311	…	0.0891117					PC181_182	0.0356228	0.0129688	0.00088105	0.0250566
LPCP170a	0.334239	312	0.000516796	yes	0.0893983			312	…	0.0893983					PC181_203	0.511495	-0.00412449	-0.016494	0.00824504
TGO501NL181	0.339222	313	0.000518135	yes	0.0896848			313	…	0.0896848					PC181_226a	0.0150923	0.0135234	0.00264663	0.0244002
PEP180225n3	0.33931	314	0.000519481	yes	0.0899713			314	…	0.0899713					PC181_226b	0.589905	0.00315624	-0.00837589	0.0146884
Sulfatided181240OH	0.345828	315	0.000520833	yes	0.0902579			315	…	0.0902579					PC182_182	0.092734	0.0111252	-0.00186271	0.0241132
TG568NL205	0.347769	316	0.000522193	yes	0.0905444			316	…	0.0905444					PC182_205	0.386887	0.00518609	-0.00660969	0.0169819
PEP180183	0.348584	317	0.00052356	yes	0.0908309			317	…	0.0908309					PC200_204	0.943294	0.00046671	-0.0124592	0.0133926
Cerd161241	0.34893	318	0.000524934	yes	0.0911175			318	…	0.0911175					PC280	0.0264295	-0.0122773	-0.0231015	-0.00145305
PC160_182	0.349717	319	0.000526316	yes	0.091404			319	…	0.091404					PC310a	0.32337	-0.0061355	-0.0183591	0.0060881
TG567NL205	0.350145	320	0.000527704	yes	0.0916905			320	…	0.0916905					PC310b	0.868602	-0.00103697	-0.0133851	0.0113112
TG523NL161	0.352953	321	0.000529101	yes	0.0919771			321	…	0.0919771					PC321	0.19302	-0.00726393	-0.0182326	0.00370479
LPC161sn2	0.354751	322	0.000530504	yes	0.0922636			322	…	0.0922636					PC322	0.803372	-0.00154432	-0.0137624	0.0106737
PEO160224	0.354797	323	0.000531915	yes	0.0925501			323	…	0.0925501					PC330a	0.491117	-0.00423926	-0.016361	0.0078825
Sulfatided181241OH	0.358073	324	0.000533333	yes	0.0928367			324	…	0.0928367					PC330b	0.663823	0.00269973	-0.00953392	0.0149334
LPC183sn1b	0.358735	325	0.000534759	yes	0.0931232			325	…	0.0931232					PC331	0.299401	-0.00608469	-0.0176195	0.00545013
TGO503NL182	0.36033	326	0.000536193	yes	0.0934097			326	…	0.0934097					PC332	0.0706661	0.0103984	-0.00088504	0.0216819
AC140	0.360916	327	0.000537634	yes	0.0936963			327	…	0.0936963					PC345	0.977186	0.00018427	-0.0125099	0.0128784
PCO180204	0.36251	328	0.000539084	yes	0.0939828			328	…	0.0939828					PC355	0.548669	0.00394244	-0.00900124	0.0168861
PEO160182	0.36281	329	0.000540541	yes	0.0942693			329	…	0.0942693					PC360	0.837038	-0.0013425	-0.0142002	0.0115152
Hex2Cerd182160	0.363875	330	0.000542005	yes	0.0945559			330	…	0.0945559					PC366a	0.470169	0.00469198	-0.008098	0.0174819
PEP190204b	0.366716	331	0.000543478	yes	0.0948424			331	…	0.0948424					PC382	0.766587	-0.00179166	-0.013681	0.0100976
TGO521NL160	0.36737	332	0.000544959	yes	0.0951289			332	…	0.0951289					PC384b	0.113985	-0.00889476	-0.0199447	0.00215515
LPE181sn1	0.369037	333	0.000546448	yes	0.0954155			333	…	0.0954155					PC385a	0.919262	-0.00067629	-0.0138202	0.0124676
PI180_226	0.370145	334	0.000547945	yes	0.095702			334	…	0.095702					PC385b	0.941304	-0.00044406	-0.0123249	0.0114368
Cerm180220	0.37226	335	0.000549451	yes	0.0959885			335	…	0.0959885					PC386a	0.165263	0.00853061	-0.00354976	0.020611
PEO160204	0.372491	336	0.000550964	yes	0.0962751			336	…	0.0962751					PC387c	0.684643	0.00245816	-0.00946299	0.0143793
PE180_181	0.373238	337	0.000552486	yes	0.0965616			337	…	0.0965616					PC395a	0.657203	0.00275676	-0.00947796	0.0149915
Cerd181240	0.373481	338	0.000554017	yes	0.0968481			338	…	0.0968481					PC395b	0.705286	0.00256281	-0.0107845	0.0159101
CE203	0.378924	339	0.000555556	yes	0.0971347			339	…	0.0971347					PC4010	0.240734	0.00776039	-0.00524749	0.0207683
PCP160226	0.379008	340	0.000557103	yes	0.0974212			340	…	0.0974212					PC407a	0.802334	0.00160685	-0.0110378	0.0142515
Cerm180241	0.380622	341	0.000558659	yes	0.0977077			341	…	0.0977077					PC408	0.599344	0.00333447	-0.00916518	0.0158341
PC15MHDA_181	0.38106	342	0.000560224	yes	0.0979943			342	…	0.0979943					PC4412	0.396923	-0.0051229	-0.0170253	0.00677952
LPC221sn1	0.381884	343	0.000561798	yes	0.0982808			343	…	0.0982808					PCO160160	0.286693	0.0071758	-0.00607293	0.0204245
dhCerd180240	0.381993	344	0.00056338	yes	0.0985673			344	…	0.0985673					PCO160203	0.63749	0.00276863	-0.00880306	0.0143403
LPI204sn2	0.385933	345	0.000564972	yes	0.0988539			345	…	0.0988539					PCO160204	0.505603	0.00413197	-0.00808878	0.0163527
PC182_205	0.386887	346	0.000566572	yes	0.0991404			346	…	0.0991404					PCO160226	0.53503	0.00359854	-0.00782353	0.0150206
DG180_181	0.387264	347	0.000568182	yes	0.0994269			347	…	0.0994269					PCO180181	0.311654	0.00680552	-0.00642775	0.0200388
LPC202sn1	0.39042	348	0.000569801	yes	0.0997135			348	…	0.0997135					PCO180182	0.11907	0.00894356	-0.0023237	0.0202108
CE171	0.391439	349	0.000571429	yes	0.1			349	…	0.1					PCO180204	0.36251	0.006014	-0.00698275	0.0190108
PEP181181b	0.391472	350	0.000573066	yes	0.100287			350	…	0.100287					PCO180226	0.230581	0.00744833	-0.00476775	0.0196644
PI341	0.396604	351	0.000574713	yes	0.100573			351	…	0.100573					PCO181181	0.104043	0.00919196	-0.00190869	0.0202926
PC4412	0.396923	352	0.000576369	yes	0.10086			352	…	0.10086					PCO181182	0.242223	0.00600782	-0.00409445	0.0161101
TG568NL226	0.398884	353	0.000578035	yes	0.101146			353	…	0.101146					PCO321	0.758736	0.0019979	-0.0108153	0.0148111
Cerm180240	0.402317	354	0.00057971	yes	0.101433			354	…	0.101433					PCO322	0.816132	0.00130871	-0.00977852	0.0123959
LPC150sn1	0.402328	355	0.000581395	yes	0.101719			355	…	0.101719					PCO341	0.214239	0.00847464	-0.00494014	0.0218894
CE162	0.409438	356	0.00058309	yes	0.102006			356	…	0.102006					PCO342	0.55759	0.00309229	-0.00729123	0.0134758
Hex2Cerd181200	0.412479	357	0.000584795	yes	0.102292			357	…	0.102292					PCO344	0.465754	-0.00404429	-0.0149597	0.00687113
Cerd181160	0.413726	358	0.00058651	yes	0.102579			358	…	0.102579					PCO354	0.899874	0.00076779	-0.0112536	0.0127892
SMd181180SMd161200	0.416044	359	0.000588235	yes	0.102865			359	…	0.102865					PCO360	0.224753	0.00886426	-0.00549232	0.0232208
Cer1Pd181160	0.416703	360	0.000589971	yes	0.103152			360	…	0.103152					PCO365	0.534091	0.0033634	-0.00728778	0.0140146
SMd181170SMd171180	0.417688	361	0.000591716	yes	0.103438			361	…	0.103438					PCO385	0.102076	0.00983774	-0.00197466	0.0216501
HexCerd182220	0.418401	362	0.000593472	yes	0.103725			362	…	0.103725					PCO405	0.00207797	0.0185382	0.00682587	0.0302506
PS406	0.418502	363	0.000595238	yes	0.104011			363	…	0.104011					PCO407a	0.108387	0.00940395	-0.00209574	0.0209036
TG504NL204	0.419983	364	0.000597015	yes	0.104298			364	…	0.104298					PCO407b	0.612507	0.00311886	-0.00900788	0.0152456
PE161_182	0.423978	365	0.000598802	yes	0.104585			365	…	0.104585					PCP150204a	0.922652	0.00050451	-0.00973217	0.0107412
SM443	0.424235	366	0.000600601	yes	0.104871			366	…	0.104871					PCP150204b	0.164044	0.00726644	-0.00299402	0.0175269
PC15MHDA_204	0.425165	367	0.00060241	yes	0.105158			367	…	0.105158					PCP160140	0.668243	-0.00264431	-0.0147969	0.0095083
LPC205sn2	0.425645	368	0.00060423	yes	0.105444			368	…	0.105444					PCP160160	0.836146	0.00128551	-0.0109585	0.0135295
Cerm180230	0.42747	369	0.000606061	yes	0.105731			369	…	0.105731					PCP160161	0.961899	0.0003066	-0.0123373	0.0129505
LPC224sn2	0.429438	370	0.000607903	yes	0.106017			370	…	0.106017					PCP160181	0.809522	-0.00151138	-0.013863	0.0108402
PE170_226	0.430323	371	0.000609756	yes	0.106304			371	…	0.106304					PCP160182	0.0694519	0.00962498	-0.00077364	0.0200236
Sphd182	0.43107	372	0.000611621	yes	0.10659			372	…	0.10659					PCP160183	0.218465	0.00740605	-0.00442603	0.0192381
Hex3Cerd181160	0.434132	373	0.000613497	yes	0.106877			373	…	0.106877					PCP160204	0.447905	0.00455717	-0.00726359	0.0163779
CE161	0.434273	374	0.000615385	yes	0.107163			374	…	0.107163					PCP160205	0.16398	0.00696668	-0.00286888	0.0168022
PI15MHDA_182PI170_182	0.437496	375	0.000617284	yes	0.10745			375	…	0.10745					PCP160226	0.379008	0.00522129	-0.00645911	0.0169017
PC180_226	0.437809	376	0.000619195	yes	0.107736			376	…	0.107736					PCP170204a	0.0991469	0.00982484	-0.00187025	0.0215199
LPE170sn1	0.440051	377	0.000621118	yes	0.108023			377	…	0.108023					PCP170204b	0.165537	0.00787701	-0.00328505	0.0190391
PG361	0.440468	378	0.000623053	yes	0.108309			378	…	0.108309					PCP180182	0.146276	0.00807078	-0.00284258	0.0189841
PEP190204a	0.440612	379	0.000625	yes	0.108596			379	…	0.108596					PCP180204	0.444691	0.00462441	-0.00728615	0.016535
TG521NL181	0.441224	380	0.000626959	yes	0.108883			380	…	0.108883					PCP180225	0.0455661	0.0126309	0.00025166	0.0250102
TGO501NL150	0.441434	381	0.000628931	yes	0.109169			381	…	0.109169					PCP180226	0.150228	0.00850079	-0.00310722	0.0201088
TG524NL182	0.442475	382	0.000630915	yes	0.109456			382	…	0.109456					PCP181181	0.864891	0.00105841	-0.0111956	0.0133124
PEP180203b	0.443784	383	0.000632911	yes	0.109742			383	…	0.109742					PCP181226	0.493622	0.00433613	-0.008135	0.0168073
PCP180204	0.444691	384	0.000634921	yes	0.110029			384	…	0.110029					PCP200204	0.196022	0.00831464	-0.00432601	0.0209553
TGO522NL171	0.446997	385	0.000636943	yes	0.110315			385	…	0.110315					PCP352a	0.112721	0.00907851	-0.00215996	0.020317
PC140_204	0.447384	386	0.000638978	yes	0.110602			386	…	0.110602					PCP352b	0.277697	0.00643103	-0.00522227	0.0180843
PCP160204	0.447905	387	0.000641026	yes	0.110888			387	…	0.110888					PCP363	0.329955	0.00530097	-0.00540513	0.0160071
Hex3Cerd181220	0.45039	388	0.000643087	yes	0.111175			388	…	0.111175					PCP385a	0.624699	0.00314042	-0.00950219	0.015783
PI180_225n6	0.450505	389	0.000645161	yes	0.111461			389	…	0.111461					PCP385b	0.278293	0.00577233	-0.0047002	0.0162449
Cerd181230	0.456562	390	0.000647249	yes	0.111748			390	…	0.111748					PE15MHDA_181	0.635034	-0.00319221	-0.0164374	0.010053
TG567NL225a	0.461232	391	0.000649351	yes	0.112034			391	…	0.112034					PE15MHDA_182	0.713197	-0.00238016	-0.0151348	0.0103745
PE180_226	0.463102	392	0.000651466	yes	0.112321			392	…	0.112321					PE15MHDA_204	0.17372	-0.00819814	-0.0200415	0.00364521
TG532NL181	0.463821	393	0.000653595	yes	0.112607			393	…	0.112607					PE15MHDA_226	0.664672	0.00265308	-0.00940194	0.0147081
TG588NL226	0.465463	394	0.000655738	yes	0.112894			394	…	0.112894					PE160_160	0.292683	-0.00745899	-0.0214032	0.00648521
PCO344	0.465754	395	0.000657895	yes	0.113181			395	…	0.113181					PE160_161	0.0692248	-0.00967555	-0.0201202	0.00076911
AC130	0.467376	396	0.000660066	yes	0.113467			396	…	0.113467					PE160_181	0.122444	-0.0101693	-0.0230984	0.00275982
TG569NL226	0.468245	397	0.000662252	yes	0.113754			397	…	0.113754					PE160_182	0.182847	-0.0078537	-0.0194416	0.00373419
Cerm181240	0.469589	398	0.000664452	yes	0.11404			398	…	0.11404					PE160_183a	0.162943	-0.00847496	-0.0204105	0.00346058
PC366a	0.470169	399	0.000666667	yes	0.114327			399	…	0.114327					PE160_183b	0.0249227	-0.0130968	-0.0245247	-0.00166887
S1Pd181	0.471226	400	0.000668896	yes	0.114613			400	…	0.114613					PE160_203	0.234533	-0.00772386	-0.0204999	0.00505218
LPC190asn1104_sn1	0.47132	401	0.000671141	yes	0.1149			401	…	0.1149					PE160_204	0.116174	-0.0100423	-0.0225937	0.00250911
LPC204sn1	0.47237	402	0.000673401	yes	0.115186			402	…	0.115186					PE160_205	0.487516	-0.00436113	-0.0167283	0.00800602
PEP160203b	0.47293	403	0.000675676	yes	0.115473			403	…	0.115473					PE160_226	0.492251	-0.00465328	-0.0179938	0.00868727
TG567NL225b	0.473479	404	0.000677966	yes	0.115759			404	…	0.115759					PE161_182	0.423978	-0.00451073	-0.0156156	0.00659413
HexCerd181180	0.481285	405	0.000680272	yes	0.116046			405	…	0.116046					PE161_204	0.127814	-0.008694	-0.0199069	0.00251892
LPE182sn1	0.483917	406	0.000682594	yes	0.116332			406	…	0.116332					PE170_181	0.238749	-0.00809543	-0.0216075	0.00541663
PC160_181	0.484002	407	0.000684932	yes	0.116619			407	…	0.116619					PE170_182	0.875572	-0.00102328	-0.013897	0.0118504
PEO160203	0.484375	408	0.000687285	yes	0.116905			408	…	0.116905					PE170_204	0.320921	-0.00599323	-0.0178732	0.00588672
SMd182240	0.484822	409	0.000689655	yes	0.117192			409	…	0.117192					PE170_226	0.430323	0.00476985	-0.00713576	0.0166755
LPC224sn1	0.486169	410	0.000692042	yes	0.117479			410	…	0.117479					PE180_181	0.373238	-0.00700372	-0.0224829	0.00847546
PE160_205	0.487516	411	0.000694444	yes	0.117765			411	…	0.117765					PE180_182	0.258993	-0.0075685	-0.0207553	0.00561833
HexCerd161220	0.487639	412	0.000696864	yes	0.118052			412	…	0.118052					PE180_203a	0.0605053	-0.0114953	-0.0235032	0.00051263
LPC183sn1aLPC183s	0.490981	413	0.000699301	yes	0.118338			413	…	0.118338					PE180_203b	0.0168073	-0.014745	-0.0268019	-0.00268807
Sulfatided181180OH	0.491083	414	0.000701754	yes	0.118625			414	…	0.118625					PE180_204	0.125439	-0.00987739	-0.0225365	0.00278169
PC330a	0.491117	415	0.000704225	yes	0.118911			415	…	0.118911					PE180_224	0.0721674	-0.00915794	-0.0191486	0.00083273
TG525NL205	0.492094	416	0.000706714	yes	0.119198			416	…	0.119198					PE180_225n3	0.146818	-0.00959203	-0.0225801	0.00339607
PE160_226	0.492251	417	0.00070922	yes	0.119484			417	…	0.119484					PE180_225n6	0.0169981	-0.0134976	-0.024554	-0.00244119
PCP181226	0.493622	418	0.000711744	yes	0.119771			418	…	0.119771					PE180_226	0.463102	-0.00529699	-0.0195087	0.0089147
TG543NL182	0.494131	419	0.000714286	yes	0.120057			419	…	0.120057					PE181_181	0.595608	0.00398394	-0.0107988	0.0187666
TGO522NL181	0.495611	420	0.000716846	yes	0.120344			420	…	0.120344					PE181_182	0.835437	0.0014156	-0.0120084	0.0148396
dhCerd180220	0.502952	421	0.000719424	yes	0.12063			421	…	0.12063					PE181_226a	0.994729	-4.073e-05	-0.0121884	0.0121069
PEO385a	0.504837	422	0.000722022	yes	0.120917			422	…	0.120917					PE181_226b	0.789277	0.00158524	-0.0100997	0.0132702
Cerd171200	0.504844	423	0.000724638	yes	0.121203			423	…	0.121203					PE200_204	0.579441	-0.00376365	-0.0171373	0.00961
PCO160204	0.505603	424	0.000727273	yes	0.12149			424	…	0.12149					PE360	0.829097	-0.00148229	-0.0150095	0.012045
PC181_203	0.511495	425	0.000729927	yes	0.121777			425	…	0.121777					PE385a	0.250636	-0.00710593	-0.0192702	0.00505831
PEP181203b	0.512973	426	0.000732601	yes	0.122063			426	…	0.122063					PE385b	0.13342	-0.0089995	-0.0207777	0.00277873
DG181_182	0.520137	427	0.000735294	yes	0.12235			427	…	0.12235					PEO160182	0.36281	0.00491937	-0.00571845	0.0155572
DG160_226	0.523004	428	0.000738007	yes	0.122636			428	…	0.122636					PEO160203	0.484375	-0.00456781	-0.0174283	0.00829268
LPE181sn2	0.523219	429	0.000740741	yes	0.122923			429	…	0.122923					PEO160204	0.372491	0.00539616	-0.00651144	0.0173038
LPC191b	0.527533	430	0.000743494	yes	0.123209			430	…	0.123209					PEO160224	0.354797	-0.00654302	-0.0204577	0.00737166
PC160_203a	0.527729	431	0.000746269	yes	0.123496			431	…	0.123496					PEO160226	0.173965	0.00891665	-0.00397206	0.0218054
SMd181160	0.532354	432	0.000749064	yes	0.123782			432	…	0.123782					PEO180204	0.721434	0.00229543	-0.0103856	0.0149765
LPC260sn1	0.533891	433	0.00075188	yes	0.124069			433	…	0.124069					PEO180225	0.939552	0.00048034	-0.0119984	0.0129591
PCO365	0.534091	434	0.000754717	yes	0.124355			434	…	0.124355					PEO180226	0.731124	0.00223888	-0.010595	0.0150727
PCO160226	0.53503	435	0.000757576	yes	0.124642			435	…	0.124642					PEO181182	0.154686	0.00834373	-0.00317514	0.0198626
Cerd201241	0.535656	436	0.000760456	yes	0.124928			436	…	0.124928					PEO181226	0.216538	0.00780268	-0.00461074	0.0202161
AC120	0.538295	437	0.000763359	yes	0.125215			437	…	0.125215					PEO341	0.0968674	0.0110089	-0.00200635	0.0240241
Cerm180200	0.539275	438	0.000766284	yes	0.125501			438	…	0.125501					PEO365	0.578304	0.00313361	-0.00796794	0.0142352
AC181	0.541937	439	0.000769231	yes	0.125788			439	…	0.125788					PEO385a	0.504837	0.00414643	-0.00809503	0.0163879
PC160_183a	0.54601	440	0.000772201	yes	0.126074			440	…	0.126074					PEO385b	0.820423	-0.00134834	-0.0130495	0.0103528
PC181_181	0.546065	441	0.000775194	yes	0.126361			441	…	0.126361					PEP150204a	0.632411	0.00315182	-0.00982508	0.0161287
PC355	0.548669	442	0.00077821	yes	0.126648			442	…	0.126648					PEP150204b	0.153115	0.00810897	-0.00304279	0.0192607
LPE160sn1	0.552289	443	0.00078125	yes	0.126934			443	…	0.126934					PEP150226a	0.806377	0.00147289	-0.0103647	0.0133105
SMd180160	0.5538	444	0.000784314	yes	0.127221			444	…	0.127221					PEP150226b	0.970454	-0.00020597	-0.0111613	0.0107494
PI396	0.554236	445	0.000787402	yes	0.127507			445	…	0.127507					PEP160181	0.179605	0.00750175	-0.00348454	0.018488
LPC202sn2	0.555496	446	0.000790514	yes	0.127794			446	…	0.127794					PEP160182	0.163429	0.00753066	-0.0030873	0.0181486
PCO342	0.55759	447	0.000793651	yes	0.12808			447	…	0.12808					PEP160183	0.0478345	0.0122843	0.00011837	0.0244503
PI180_181	0.558354	448	0.000796813	yes	0.128367			448	…	0.128367					PEP160203a	0.608303	0.00283385	-0.00805595	0.0137237
TG5810NL226	0.560549	449	0.0008	yes	0.128653			449	…	0.128653					PEP160203b	0.47293	-0.00411402	-0.0153992	0.00717118
Cerd182140	0.561774	450	0.000803213	yes	0.12894			450	…	0.12894					PEP160204	0.124394	0.00906628	-0.00252092	0.0206535
CE201	0.564331	451	0.000806452	yes	0.129226			451	…	0.129226					PEP160205	0.171273	0.00727775	-0.00317576	0.0177313
TG542NL201	0.564569	452	0.000809717	yes	0.129513			452	…	0.129513					PEP160224	0.601707	-0.00387698	-0.0185049	0.010751
TG503NL182	0.565417	453	0.000813008	yes	0.129799			453	…	0.129799					PEP160225n3	0.67462	0.00260624	-0.00962131	0.0148338
DG180_204	0.565673	454	0.000816327	yes	0.130086			454	…	0.130086					PEP160225n6	0.117059	-0.00985683	-0.0222065	0.00249281
PC160_205	0.569361	455	0.000819672	yes	0.130372			455	…	0.130372					PEP160226	0.969784	0.00023994	-0.0122393	0.0127191
TG547NL226	0.569815	456	0.000823045	yes	0.130659			456	…	0.130659					PEP170204a	0.0805218	0.0098383	-0.00120672	0.0208833
DG160_181	0.569821	457	0.000826446	yes	0.130946			457	…	0.130946					PEP170204b	0.28857	0.00565818	-0.00482942	0.0161458
TG546NL204	0.574162	458	0.000829876	yes	0.131232			458	…	0.131232					PEP170226a	0.220208	0.00702501	-0.00424118	0.0182912
Sulfatided181160OH	0.575434	459	0.000833333	yes	0.131519			459	…	0.131519					PEP170226b	0.226175	0.00681522	-0.00425674	0.0178872
LPC240sn2	0.57714	460	0.00083682	yes	0.131805			460	…	0.131805					PEP180181	0.326329	0.00587153	-0.00589811	0.0176412
PEO365	0.578304	461	0.000840336	yes	0.132092			461	…	0.132092					PEP180182	0.22793	0.00667853	-0.00421258	0.0175696
PE200_204	0.579441	462	0.000843882	yes	0.132378			462	…	0.132378					PEP180183	0.348584	0.00641804	-0.00705519	0.0198913
PI180_203b	0.58276	463	0.000847458	yes	0.132665			463	…	0.132665					PEP180203a	0.836644	0.00115018	-0.00983901	0.0121394
SMd181230SMd171240	0.583541	464	0.000851064	yes	0.132951			464	…	0.132951					PEP180203b	0.443784	0.00428827	-0.00673479	0.0153113
Cerd181190	0.585838	465	0.000854701	yes	0.133238			465	…	0.133238					PEP180204	0.185449	0.00724121	-0.00350683	0.0179892
dhCerd180200	0.586498	466	0.000858369	yes	0.133524			466	…	0.133524					PEP180205	0.128486	0.00792236	-0.00231337	0.0181581
PI362	0.588714	467	0.000862069	yes	0.133811			467	…	0.133811					PEP180224	0.916742	-0.00079928	-0.0158614	0.0142629
PC181_226b	0.589905	468	0.000865801	yes	0.134097			468	…	0.134097					PEP180225n3	0.33931	0.0057507	-0.0060915	0.0175929
Cerm181220	0.590957	469	0.000869565	yes	0.134384			469	…	0.134384					PEP180225n6	0.246817	-0.00691693	-0.0186621	0.00482826
PG341	0.591322	470	0.000873362	yes	0.13467			470	…	0.13467					PEP180226	0.287081	0.00609667	-0.00516875	0.0173621
TGO501NL171	0.593054	471	0.000877193	yes	0.134957			471	…	0.134957					PEP181181	0.217839	0.00771332	-0.00459283	0.0200195
PE181_181	0.595608	472	0.000881057	yes	0.135244			472	…	0.135244					PEP181181a	0.222294	0.00761788	-0.00465442	0.0198902
HexCerd161180	0.599153	473	0.000884956	yes	0.13553			473	…	0.13553					PEP181181b	0.391472	0.00506546	-0.00656811	0.016699
PC408	0.599344	474	0.000888889	yes	0.135817			474	…	0.135817					PEP181182a	0.162384	0.00787729	-0.00320155	0.0189561
PEP160224	0.601707	475	0.000892857	yes	0.136103			475	…	0.136103					PEP181182b	0.215275	0.00747896	-0.00438681	0.0193447
TG522NL160	0.605941	476	0.000896861	yes	0.13639			476	…	0.13639					PEP181183	0.18368	0.00893447	-0.00427327	0.0221422
Cerd181170	0.606667	477	0.000900901	yes	0.136676			477	…	0.136676					PEP181203a	0.765841	0.00178976	-0.0100482	0.0136278
PEP160203a	0.608303	478	0.000904977	yes	0.136963			478	…	0.136963					PEP181203b	0.512973	-0.00379981	-0.0152359	0.00763631
DG160_160	0.608819	479	0.000909091	yes	0.137249			479	…	0.137249					PEP181204a	0.264982	0.00638241	-0.0048788	0.0176436
PCO407b	0.612507	480	0.000913242	yes	0.137536			480	…	0.137536					PEP181204b	0.259464	0.00628074	-0.00467345	0.0172349
Cerd161160	0.613067	481	0.000917431	yes	0.137822			481	…	0.137822					PEP181205a	0.116234	0.00845243	-0.00211372	0.0190186
TGO522NL160	0.614058	482	0.000921659	yes	0.138109			482	…	0.138109					PEP181205b	0.242187	0.00657331	-0.0044794	0.017626
LPC171sn2a	0.614317	483	0.000925926	yes	0.138395			483	…	0.138395					PEP181224	0.976208	-0.00021031	-0.0141027	0.013682
GM3d181240	0.616538	484	0.000930233	yes	0.138682			484	…	0.138682					PEP181225a	0.305425	0.00648544	-0.0059639	0.0189348
CE220	0.617178	485	0.000934579	yes	0.138968			485	…	0.138968					PEP181225b	0.0446741	-0.0125191	-0.0247373	-0.00030083
CE170	0.619851	486	0.000938967	yes	0.139255			486	…	0.139255					PEP181226a	0.162865	0.00781621	-0.00318953	0.018822
PI180_225n3	0.620314	487	0.000943396	yes	0.139542			487	…	0.139542					PEP181226b	0.292006	0.0064143	-0.00556004	0.0183886
TG502NL182	0.620906	488	0.000947867	yes	0.139828			488	…	0.139828					PEP190204a	0.440612	0.00409681	-0.00636128	0.0145549
Cerd161200	0.623877	489	0.000952381	yes	0.140115			489	…	0.140115					PEP190204b	0.366716	0.00491438	-0.00579976	0.0156285
PCP385a	0.624699	490	0.000956938	yes	0.140401			490	…	0.140401					PEP200181	0.0970848	0.0111888	-0.00204781	0.0244254
Cerd201230	0.627615	491	0.000961538	yes	0.140688			491	…	0.140688					PEP200182	0.0807276	0.0106164	-0.00131039	0.0225432
PI180_224	0.630356	492	0.000966184	yes	0.140974			492	…	0.140974					PEP200204	0.173234	0.00837552	-0.00371035	0.0204614
PEP150204a	0.632411	493	0.000970874	yes	0.141261			493	…	0.141261					PEP200226	0.0991443	0.0101065	-0.00192386	0.0221368
SM352b	0.632769	494	0.00097561	yes	0.141547			494	…	0.141547					PEP201204	0.294185	0.00558189	-0.00488599	0.0160498
LPE182sn2	0.633714	495	0.000980392	yes	0.141834			495	…	0.141834					PEP201226	0.164795	0.00796011	-0.00329997	0.0192202
PE15MHDA_181	0.635034	496	0.000985222	yes	0.14212			496	…	0.14212					PG341	0.591322	-0.00362912	-0.0169397	0.00968151
LPC225n3sn1104_sn1	0.636005	497	0.000990099	yes	0.142407			497	…	0.142407					PG342	0.914989	0.00069454	-0.012123	0.0135121
PCO160203	0.63749	498	0.000995025	yes	0.142693			498	…	0.142693					PG361	0.440468	-0.00526122	-0.0186869	0.00816444
DG161_181	0.638658	499	0.001	yes	0.14298			499	…	0.14298					PG362	0.0570051	-0.0122396	-0.0248474	0.00036829
SM383a	0.640316	500	0.00100503	yes	0.143266			500	…	0.143266					PI15MHDA_181PI170_181	0.905379	-0.00066108	-0.011617	0.0102948
HexCerd181240	0.642633	501	0.0010101	yes	0.143553			501	…	0.143553					PI15MHDA_182PI170_182	0.437496	0.00466134	-0.0071567	0.0164794
Cerd182260	0.646716	502	0.00101523	yes	0.14384			502	…	0.14384					PI15MHDA_204PI170_204	0.750756	0.00193429	-0.0100607	0.0139293
LPI204sn1	0.651987	503	0.00102041	yes	0.144126			503	…	0.144126					PI160160	0.157819	-0.00809265	-0.0193502	0.00316491
Cerm181200	0.652467	504	0.00102564	yes	0.144413			504	…	0.144413					PI160_161	0.248904	-0.00607975	-0.0164494	0.00428988
TG568NL204	0.653411	505	0.00103093	yes	0.144699			505	…	0.144699					PI160_203a	0.99488	4.035e-05	-0.0123469	0.0124276
LPI180sn2	0.656324	506	0.00103627	yes	0.144986			506	…	0.144986					PI160_203b	0.20502	-0.00754367	-0.0192448	0.00415747
PC395a	0.657203	507	0.00104167	yes	0.145272			507	…	0.145272					PI160_204	0.280774	-0.00679276	-0.0191806	0.00559505
LPC183asn1104_sn1	0.659296	508	0.00104712	yes	0.145559			508	…	0.145559					PI180_181	0.558354	0.00395253	-0.00934537	0.0172504
DG181_204	0.661234	509	0.00105263	yes	0.145845			509	…	0.145845					PI180_202	0.139097	0.00824842	-0.00270533	0.0192022
TG567NL226	0.661721	510	0.0010582	yes	0.146132			510	…	0.146132					PI180_203a	0.666959	0.00243407	-0.00870641	0.0135745
GM3d181200	0.662045	511	0.00106383	yes	0.146418			511	…	0.146418					PI180_203b	0.58276	-0.00372661	-0.0170855	0.00963226
PC170_181	0.662525	512	0.00106952	yes	0.146705			512	…	0.146705					PI180_204	0.332806	0.00615056	-0.00634505	0.0186462
PC330b	0.663823	513	0.00107527	yes	0.146991			513	…	0.146991					PI180_224	0.630356	-0.00287595	-0.0146462	0.00889431
TG546NL205	0.664112	514	0.00108108	yes	0.147278			514	…	0.147278					PI180_225n3	0.620314	0.0031686	-0.0094276	0.0157648
LPC190sn2a	0.664295	515	0.00108696	yes	0.147564			515	…	0.147564					PI180_225n6	0.450505	-0.00472991	-0.0170694	0.00760958
PE15MHDA_226	0.664672	516	0.0010929	yes	0.147851			516	…	0.147851					PI180_226	0.370145	0.00562099	-0.00672192	0.0179639
PI180_203a	0.666959	517	0.0010989	yes	0.148138			517	…	0.148138					PI181_182	0.211313	0.0077773	-0.00445502	0.0200096
LPI181sn2	0.6682	518	0.00110497	yes	0.148424			518	…	0.148424					PI200_204	0.0622233	0.0117766	-0.0006077	0.0241609
PCP160140	0.668243	519	0.00111111	yes	0.148711			519	…	0.148711					PI340	0.982993	-0.00013239	-0.0123672	0.0121024
LPC150sn2	0.668894	520	0.00111732	yes	0.148997			520	…	0.148997					PI341	0.396604	-0.00489541	-0.0162613	0.00647052
PI386	0.669099	521	0.0011236	yes	0.149284			521	…	0.149284					PI362	0.588714	0.00344514	-0.00910232	0.0159926
TG567NL204	0.672411	522	0.00112994	yes	0.14957			522	…	0.14957					PI376	0.920059	0.00065123	-0.0121322	0.0134346
PEP160225n3	0.67462	523	0.00113636	yes	0.149857			523	…	0.149857					PI385a	0.757883	-0.00191807	-0.0141745	0.0103383
Cerd181210	0.675478	524	0.00114286	yes	0.150143			524	…	0.150143					PI385b	0.941219	0.00043909	-0.0112923	0.0121704
CE180	0.676097	525	0.00114943	yes	0.15043			525	…	0.15043					PI386	0.669099	-0.00293706	-0.0164722	0.0105981
LPI180sn1	0.680073	526	0.00115607	yes	0.150716			526	…	0.150716					PI396	0.554236	0.0036412	-0.00848201	0.0157644
PC387c	0.684643	527	0.00116279	yes	0.151003			527	…	0.151003					PS361	0.0688221	0.0106206	-0.00082748	0.0220687
LPC171sn1aLPC171	0.685277	528	0.00116959	yes	0.151289			528	…	0.151289					PS362	0.15539	0.00692445	-0.00265133	0.0165002
HexCerd161200	0.689518	529	0.00117647	yes	0.151576			529	…	0.151576					PS383	0.138193	0.00912996	-0.00296656	0.0212265
Cerd161180	0.693145	530	0.00118343	yes	0.151862			530	…	0.151862					PS384	0.306851	0.00617969	-0.00571762	0.018077
SMd180220	0.69409	531	0.00119048	yes	0.152149			531	…	0.152149					PS385	0.200735	0.00807366	-0.00433059	0.0204779
DG160_161	0.695603	532	0.0011976	yes	0.152436			532	…	0.152436					PS405	0.0998035	0.0102504	-0.00197512	0.0224759
Hex2Cerd181220	0.698608	533	0.00120482	yes	0.152722			533	…	0.152722					PS406	0.418502	0.00528675	-0.00757572	0.0181492
LPC161sn1	0.699648	534	0.00121212	yes	0.153009			534	…	0.153009					S1Pd161	0.0664073	0.0122831	-0.00084001	0.0254062
COH	0.699819	535	0.00121951	yes	0.153295			535	…	0.153295					S1Pd180	0.896359	0.00075977	-0.0107306	0.0122501
TGO502NL161	0.700538	536	0.00122699	yes	0.153582			536	…	0.153582					S1Pd181	0.471226	0.0047067	-0.00815403	0.0175674
SMd182200	0.701613	537	0.00123457	yes	0.153868			537	…	0.153868					S1Pd182	0.770857	0.00174512	-0.0100575	0.0135478
PC395b	0.705286	538	0.00124224	yes	0.154155			538	…	0.154155					SM343	0.812097	-0.00128954	-0.0119754	0.00939632
PC180_182	0.707644	539	0.00125	yes	0.154441			539	…	0.154441					SM352b	0.632769	0.00284117	-0.00886903	0.0145514
PE15MHDA_182	0.713197	540	0.00125786	yes	0.154728			540	…	0.154728					SM371	0.897893	0.00081997	-0.011768	0.013408
Cerd181220	0.715411	541	0.00126582	yes	0.155014			541	…	0.155014					SM372	0.886147	-0.00087275	-0.0128807	0.0111352
LPE170sn2	0.717093	542	0.00127389	yes	0.155301			542	…	0.155301					SM383a	0.640316	0.00351201	-0.0112909	0.018315
TG547NL205	0.719647	543	0.00128205	yes	0.155587			543	…	0.155587					SM383b	0.788928	-0.00159228	-0.0133088	0.0101243
PEO180204	0.721434	544	0.00129032	yes	0.155874			544	…	0.155874					SM403a	0.727729	0.00276455	-0.0128765	0.0184056
SM403a	0.727729	545	0.0012987	yes	0.15616			545	…	0.15616					SM403b	0.788644	0.00154076	-0.0097811	0.0128626
SMd181200SMd161220	0.729521	546	0.00130719	yes	0.156447			546	…	0.156447					SM410	0.789822	0.00167902	-0.0107297	0.0140877
PEO180226	0.731124	547	0.00131579	yes	0.156734			547	…	0.156734					SM411a	0.174596	0.0084821	-0.00379639	0.0207606
Cerd181180	0.73393	548	0.0013245	yes	0.15702			548	…	0.15702					SM431	0.0338788	0.012465	0.00095933	0.0239707
TGO542NL171	0.736078	549	0.00133333	yes	0.157307			549	…	0.157307					SM432b	0.81661	0.00129239	-0.0096856	0.0122704
PC150_203	0.742103	550	0.00134228	yes	0.157593			550	…	0.157593					SM432c	0.101575	0.00947822	-0.00188575	0.0208422
Cerd182170	0.743803	551	0.00135135	yes	0.15788			551	…	0.15788					SM441	0.0623421	0.0115092	-0.00059942	0.0236178
Sphd181	0.744375	552	0.00136054	yes	0.158166			552	…	0.158166					SM442	0.0919708	0.00948802	-0.00156247	0.0205385
CE224	0.747755	553	0.00136986	yes	0.158453			553	…	0.158453					SM443	0.424235	0.00521657	-0.00763311	0.0180662
dhCerd180180	0.748866	554	0.00137931	yes	0.158739			554	…	0.158739					SMd161190	0.0902308	0.010308	-0.0016326	0.0222485
PI15MHDA_204PI170_204	0.750756	555	0.00138889	yes	0.159026			555	…	0.159026					SMd161230SMd171220	0.203275	0.00790566	-0.00430938	0.0201207
Cerm181180	0.754271	556	0.0013986	yes	0.159312			556	…	0.159312					SMd161241	0.289905	0.00607146	-0.00521346	0.0173564
LPC225sn1n6	0.75575	557	0.00140845	yes	0.159599			557	…	0.159599					SMd171140	0.130853	0.00827939	-0.00248425	0.019043
PI385a	0.757883	558	0.00141844	yes	0.159885			558	…	0.159885					SMd171160	0.0415001	0.0120212	0.00046797	0.0235743
PCO321	0.758736	559	0.00142857	yes	0.160172			559	…	0.160172					SMd171241	0.27406	0.00651074	-0.00519746	0.0182189
CE225n6	0.759282	560	0.00143885	yes	0.160458			560	…	0.160458					SMd180140	0.843272	0.00115712	-0.0103722	0.0126864
CE244	0.759529	561	0.00144928	yes	0.160745			561	…	0.160745					SMd180160	0.5538	0.00365117	-0.00849187	0.0157942
PEP181203a	0.765841	562	0.00145985	yes	0.161032			562	…	0.161032					SMd180220	0.69409	-0.00255725	-0.0153635	0.010249
PC382	0.766587	563	0.00147059	yes	0.161318			563	…	0.161318					SMd181140SMd161160	0.280187	0.00617292	-0.00507074	0.0174166
S1Pd182	0.770857	564	0.00148148	yes	0.161605			564	…	0.161605					SMd181160	0.532354	0.00386698	-0.00832705	0.016061
Hex3Cerd181200	0.771806	565	0.00149254	yes	0.161891			565	…	0.161891					SMd181170SMd171180	0.417688	0.00514479	-0.00735038	0.01764
AC180	0.772366	566	0.00150376	yes	0.162178			566	…	0.162178					SMd181180SMd161200	0.416044	-0.00536458	-0.0183476	0.00761841
HexCerd181241	0.781114	567	0.00151515	yes	0.162464			567	…	0.162464					SMd181200SMd161220	0.729521	0.00238812	-0.0112164	0.0159926
PC160_160	0.78254	568	0.00152672	yes	0.162751			568	…	0.162751					SMd181220SMd161240	0.9471	0.00049182	-0.0141112	0.0150949
LPC191c	0.782891	569	0.00153846	yes	0.163037			569	…	0.163037					SMd181230SMd171240	0.583541	0.00337535	-0.00874921	0.0154999
LPE204sn1	0.783898	570	0.00155039	yes	0.163324			570	…	0.163324					SMd181240	0.233826	0.00746328	-0.00486302	0.0197896
LPI182sn1	0.787287	571	0.0015625	yes	0.16361			571	…	0.16361					SMd181241	0.954247	-0.00033527	-0.0118471	0.0111766
SM403b	0.788644	572	0.0015748	yes	0.163897			572	…	0.163897					SMd182140	0.0495206	-0.0112508	-0.0224778	-2.383e-05
SM383b	0.788928	573	0.0015873	yes	0.164183			573	…	0.164183					SMd182160	0.29466	-0.00683281	-0.019659	0.00599335
PE181_226b	0.789277	574	0.0016	yes	0.16447			574	…	0.16447					SMd182170	0.857479	0.00110479	-0.0110142	0.0132238
SM410	0.789822	575	0.0016129	yes	0.164756			575	…	0.164756					SMd182180	0.309063	-0.0062946	-0.0184688	0.00587965
LPC203sn1	0.796516	576	0.00162602	yes	0.165043			576	…	0.165043					SMd182181	0.79696	-0.00149209	-0.0129161	0.00993196
SMd182181	0.79696	577	0.00163934	yes	0.16533			577	…	0.16533					SMd182200	0.701613	-0.00268645	-0.0164969	0.011124
LPI182sn2	0.797145	578	0.00165289	yes	0.165616			578	…	0.165616					SMd182220	0.810125	-0.00186587	-0.0171639	0.0134321
PC407a	0.802334	579	0.00166667	yes	0.165903			579	…	0.165903					SMd182230	0.919418	0.00063655	-0.0117589	0.013032
PC322	0.803372	580	0.00168067	yes	0.166189			580	…	0.166189					SMd182240	0.484822	0.00455291	-0.00827846	0.0173843
GM3d181220	0.803434	581	0.00169492	yes	0.166476			581	…	0.166476					SMd191241	0.086455	0.0107455	-0.00155396	0.0230449
LPC171asn1104_sn1	0.803608	582	0.0017094	yes	0.166762			582	…	0.166762					Sphd161	0.0877595	0.0112144	-0.00167529	0.024104
TG525NL183	0.805969	583	0.00172414	yes	0.167049			583	…	0.167049					Sphd181	0.744375	-0.00229434	-0.0161545	0.0115658
PC140_226	0.806025	584	0.00173913	yes	0.167335			584	…	0.167335					Sphd182	0.43107	-0.00586577	-0.0205303	0.00879872
PEP150226a	0.806377	585	0.00175439	yes	0.167622			585	…	0.167622					Sulfatided181160	0.0224517	0.0152859	0.00218484	0.028387
LPC225sn2n3	0.807458	586	0.00176991	yes	0.167908			586	…	0.167908					Sulfatided181160OH	0.575434	0.00354554	-0.00892074	0.0160118
Cerd201240	0.807744	587	0.00178571	yes	0.168195			587	…	0.168195					Sulfatided181180	0.176204	0.00858881	-0.00389078	0.0210684
PCP160181	0.809522	588	0.0018018	yes	0.168481			588	…	0.168481					Sulfatided181180OH	0.491083	-0.00449114	-0.0173321	0.00834985
SMd182220	0.810125	589	0.00181818	yes	0.168768			589	…	0.168768					Sulfatided181240	0.0502848	0.0125558	-1.575e-05	0.0251274
Cerd181200	0.811438	590	0.00183486	yes	0.169054			590	…	0.169054					Sulfatided181240OH	0.345828	0.00611935	-0.00665347	0.0188922
SM343	0.812097	591	0.00185185	yes	0.169341			591	…	0.169341					Sulfatided181241	0.233478	0.00765621	-0.00497927	0.0202917
LPC240sn1	0.814382	592	0.00186916	yes	0.169628			592	…	0.169628					Sulfatided181241OH	0.358073	0.00612584	-0.00699061	0.0192423
DG180_182	0.815443	593	0.00188679	yes	0.169914			593	…	0.169914					TG480NL160	0.0994967	-0.00916383	-0.0200834	0.00175579
TG503NL161	0.815573	594	0.00190476	yes	0.170201			594	…	0.170201					TG480NL180	0.00110156	-0.0206975	-0.033016	-0.0083791
PCO322	0.816132	595	0.00192308	yes	0.170487			595	…	0.170487					TG481NL161	0.201639	-0.00653126	-0.016586	0.00352352
SM432b	0.81661	596	0.00194175	yes	0.170774			596	…	0.170774					TG481NL181	0.0820276	-0.0117507	-0.0250086	0.00150725
PEO385b	0.820423	597	0.00196078	yes	0.17106			597	…	0.17106					TG482NL140	0.0495959	-0.0120859	-0.0241501	-2.157e-05
TGO542NL181	0.823916	598	0.0019802	yes	0.171347			598	…	0.171347					TG482NL141	0.0364515	-0.0128298	-0.0248421	-0.00081751
AC170a	0.824299	599	0.002	yes	0.171633			599	…	0.171633					TG482NL161	0.234754	-0.00611297	-0.0162292	0.00400329
LPC204sn2	0.824603	600	0.0020202	yes	0.17192			600	…	0.17192					TG482NL182	0.0959172	-0.0108373	-0.0236129	0.0019383
PE360	0.829097	601	0.00204082	yes	0.172206			601	…	0.172206					TG483NL140	0.0913028	-0.00971044	-0.0209965	0.00157566
PE181_182	0.835437	602	0.00206186	yes	0.172493			602	…	0.172493					TG483NL161	0.143267	-0.00786446	-0.018419	0.00269011
PCP160160	0.836146	603	0.00208333	yes	0.172779			603	…	0.172779					TG483NL183	0.0599024	-0.0111029	-0.0226734	0.00046761
PEP180203a	0.836644	604	0.00210526	yes	0.173066			604	…	0.173066					TG491NL161	0.102415	-0.00981098	-0.021603	0.001981
PC360	0.837038	605	0.00212766	yes	0.173352			605	…	0.173352					TG491NL171	0.244091	-0.00686882	-0.0184649	0.00472729
PC180_204	0.838396	606	0.00215054	yes	0.173639			606	…	0.173639					TG500NL180	0.00477449	-0.0163892	-0.0277098	-0.00506855
Cerd201220	0.838628	607	0.00217391	yes	0.173926			607	…	0.173926					TG501NL140	0.00382538	-0.0171554	-0.0287108	-0.00559996
SMd180140	0.843272	608	0.0021978	yes	0.174212			608	…	0.174212					TG501NL160	0.0492818	-0.0120671	-0.0240958	-3.833e-05
Ubiquinone	0.846877	609	0.00222222	yes	0.174499			609	…	0.174499					TG501NL181	0.0620827	-0.0114574	-0.0234995	0.00058466
HexCerd181220	0.854394	610	0.00224719	yes	0.174785			610	…	0.174785					TG502NL140	0.186779	-0.0093114	-0.0231742	0.00455142
PC150_204	0.855976	611	0.00227273	yes	0.175072			611	…	0.175072					TG502NL161	0.265104	-0.00610749	-0.0168864	0.00467142
TG546NL183	0.856333	612	0.00229885	yes	0.175358			612	…	0.175358					TG502NL181	0.26958	-0.006449	-0.017938	0.00503996
SMd182170	0.857479	613	0.00232558	yes	0.175645			613	…	0.175645					TG502NL182	0.620906	-0.00310064	-0.0154476	0.00924634
Cerd182220	0.860692	614	0.00235294	yes	0.175931			614	…	0.175931					TG503NL140	0.951956	-0.00041981	-0.0141463	0.0133066
PCP181181	0.864891	615	0.00238095	yes	0.176218			615	…	0.176218					TG503NL141	0.185294	-0.00902891	-0.0224257	0.00436784
DG160_182	0.866515	616	0.00240964	yes	0.176504			616	…	0.176504					TG503NL161	0.815573	-0.00126422	-0.0119415	0.00941305
AC141	0.866969	617	0.00243902	yes	0.176791			617	…	0.176791					TG503NL182	0.565417	-0.00358231	-0.0158544	0.00868982
AC150b	0.867917	618	0.00246914	yes	0.177077			618	…	0.177077					TG503NL183	0.152712	-0.00897687	-0.02131	0.00335628
PC310b	0.868602	619	0.0025	yes	0.177364			619	…	0.177364					TG504NL140	0.256763	-0.00792635	-0.0216719	0.0058192
PE170_182	0.875572	620	0.00253165	yes	0.17765			620	…	0.17765					TG504NL183	0.093021	-0.0108727	-0.0235771	0.00183167
LPE204sn2	0.875938	621	0.0025641	yes	0.177937			621	…	0.177937					TG504NL204	0.419983	-0.00508612	-0.0175	0.00732775
HexCerd182240	0.876249	622	0.0025974	yes	0.178223			622	…	0.178223					TG510NL160	0.00655657	-0.0169905	-0.0291818	-0.0047992
DG182_204	0.882277	623	0.00263158	yes	0.17851			623	…	0.17851					TG511NL170	0.0833907	-0.0105309	-0.0224658	0.00140405
SM372	0.886147	624	0.00266667	yes	0.178797			624	…	0.178797					TG512NL150	0.972923	0.00019891	-0.0113461	0.011744
Hex2Cerd182241	0.887706	625	0.0027027	yes	0.179083			625	…	0.179083					TG512NL170	0.198739	-0.00775604	-0.0196193	0.00410723
Cerd191160	0.88932	626	0.00273973	yes	0.17937			626	…	0.17937					TG512NL171	0.198739	-0.00775604	-0.0196193	0.00410723
LPC171sn1b	0.89012	627	0.00277778	yes	0.179656			627	…	0.179656					TG521NL180	0.00671914	-0.0173567	-0.0298488	-0.00486463
LPC225sn1n3LPC225	0.890775	628	0.0028169	yes	0.179943			628	…	0.179943					TG521NL181	0.441224	0.00468816	-0.00729501	0.0166713
LPE160sn2	0.894375	629	0.00285714	yes	0.180229			629	…	0.180229					TG522NL160	0.605941	0.00330488	-0.0093114	0.0159212
DG181_203	0.894891	630	0.00289855	yes	0.180516			630	…	0.180516					TG522NL182	0.25963	-0.00689504	-0.0189246	0.00513451
S1Pd180	0.896359	631	0.00294118	yes	0.180802			631	…	0.180802					TG523NL161	0.352953	0.00548915	-0.00613933	0.0171176
dhCerd180160	0.897561	632	0.00298507	yes	0.181089			632	…	0.181089					TG523NL182	0.999344	-6.101e-06	-0.0146177	0.0146055
SM371	0.897893	633	0.0030303	yes	0.181375			633	…	0.181375					TG524NL161	0.0323277	0.0124102	0.00105708	0.0237633
PCO354	0.899874	634	0.00307692	yes	0.181662			634	…	0.181662					TG524NL182	0.442475	0.00536377	-0.00838396	0.0191115
TGO502NL182	0.903474	635	0.003125	yes	0.181948			635	…	0.181948					TG524NL183	0.290094	-0.00816289	-0.0233411	0.0070153
PI15MHDA_181PI170_181	0.905379	636	0.0031746	yes	0.182235			636	…	0.182235					TG525NL183	0.805969	-0.00170765	-0.0154025	0.0119872
HexCerd181160	0.906859	637	0.00322581	yes	0.182521			637	…	0.182521					TG525NL204	0.223826	-0.0066411	-0.0173754	0.00409324
PC160_204	0.913692	638	0.00327869	yes	0.182808			638	…	0.182808					TG525NL205	0.492094	-0.00395466	-0.0152882	0.0073789
PG342	0.914989	639	0.00333333	yes	0.183095			639	…	0.183095					TG532NL171	0.0613219	-0.011661	-0.023881	0.00055894
PEP180224	0.916742	640	0.00338983	yes	0.183381			640	…	0.183381					TG532NL181	0.463821	-0.00463236	-0.0170809	0.00781617
CE200	0.919087	641	0.00344828	yes	0.183668			641	…	0.183668					TG540NL180	0.00162792	-0.0212312	-0.0343305	-0.00813185
PC385a	0.919262	642	0.00350877	yes	0.183954			642	…	0.183954					TG541NL181	0.00770977	-0.0192294	-0.0333125	-0.00514626
SMd182230	0.919418	643	0.00357143	yes	0.184241			643	…	0.184241					TG542NL180	0.224654	-0.00866511	-0.0226961	0.0053659
CE140	0.919567	644	0.00363636	yes	0.184527			644	…	0.184527					TG542NL201	0.564569	-0.00388565	-0.0171679	0.00939663
PI376	0.920059	645	0.0037037	yes	0.184814			645	…	0.184814					TG543NL181	0.0575251	0.0109509	-0.00035332	0.0222551
Cerm181241	0.921963	646	0.00377358	yes	0.1851			646	…	0.1851					TG543NL182	0.494131	-0.00481423	-0.0186765	0.00904798
PCP150204a	0.922652	647	0.00384615	yes	0.185387			647	…	0.185387					TG544NL182	0.254295	0.00748286	-0.00542618	0.0203919
LPC191a	0.927944	648	0.00392157	yes	0.185673			648	…	0.185673					TG544NL203	0.313111	-0.00668354	-0.0197189	0.00635184
CE221	0.930445	649	0.004	yes	0.18596			649	…	0.18596					TG545NL183	0.986438	0.00012166	-0.0139782	0.0142215
PC180_225n6	0.931158	650	0.00408163	yes	0.186246			650	…	0.186246					TG545NL204	0.155068	-0.0102176	-0.0243363	0.00390118
PC170_204	0.931898	651	0.00416667	yes	0.186533			651	…	0.186533					TG546NL183	0.856333	0.00126307	-0.0124805	0.0150066
TGO502NL181	0.932336	652	0.00425532	yes	0.186819			652	…	0.186819					TG546NL204	0.574162	-0.0041454	-0.0186724	0.0103816
LPC181sn2	0.934005	653	0.00434783	yes	0.187106			653	…	0.187106					TG546NL205	0.664112	0.00274288	-0.00969768	0.0151834
DG182_182	0.934678	654	0.00444444	yes	0.187393			654	…	0.187393					TG546NL226	0.13767	-0.00780111	-0.0181232	0.00252098
Cerd191180	0.935877	655	0.00454545	yes	0.187679			655	…	0.187679					TG547NL205	0.719647	0.00217558	-0.00976334	0.0141145
LPE180sn1	0.936096	656	0.00465116	yes	0.187966			656	…	0.187966					TG547NL226	0.569815	-0.0029178	-0.0130277	0.00719214
HexCerd161240	0.939244	657	0.0047619	yes	0.188252			657	…	0.188252					TG566NL204	0.289023	0.00749452	-0.0064099	0.0213989
PEO180225	0.939552	658	0.00487805	yes	0.188539			658	…	0.188539					TG566NL225a	0.215889	-0.00771228	-0.0199645	0.00453992
PI385b	0.941219	659	0.005	yes	0.188825			659	…	0.188825					TG566NL225b	0.215889	-0.00771228	-0.0199645	0.00453992
PC385b	0.941304	660	0.00512821	yes	0.189112			660	…	0.189112					TG567NL204	0.672411	0.00281777	-0.0103072	0.0159428
PC200_204	0.943294	661	0.00526316	yes	0.189398			661	…	0.189398					TG567NL205	0.350145	0.00567124	-0.00627297	0.0176154
SMd181220SMd161240	0.9471	662	0.00540541	yes	0.189685			662	…	0.189685					TG567NL225a	0.461232	-0.00485132	-0.0178129	0.0081103
LPI181sn1	0.949665	663	0.00555556	yes	0.189971			663	…	0.189971					TG567NL225b	0.473479	-0.00470935	-0.017643	0.00822434
Cerd171180	0.95126	664	0.00571429	yes	0.190258			664	…	0.190258					TG567NL226	0.661721	0.0026339	-0.00922238	0.0144902
TG503NL140	0.951956	665	0.00588235	yes	0.190544			665	…	0.190544					TG568NL204	0.653411	-0.00305519	-0.0164558	0.0103454
SMd181241	0.954247	666	0.00606061	yes	0.190831			666	…	0.190831					TG568NL205	0.347769	0.00557196	-0.00610532	0.0172493
LPC203sn2	0.954927	667	0.00625	yes	0.191117			667	…	0.191117					TG568NL226	0.398884	0.00516916	-0.00689058	0.0172289
DG160_204	0.955119	668	0.00645161	yes	0.191404			668	…	0.191404					TG569NL226	0.468245	0.00424107	-0.00726974	0.0157519
AC161	0.955343	669	0.00666667	yes	0.191691			669	…	0.191691					TG5810NL226	0.560549	0.00321467	-0.00766143	0.0140908
Cerd182241	0.957681	670	0.00689655	yes	0.191977			670	…	0.191977					TG588NL226	0.465463	0.00407975	-0.0069242	0.0150837
Cerd182210	0.959453	671	0.00714286	yes	0.192264			671	…	0.192264					TG589NL226	0.241294	0.00635885	-0.00431254	0.0170303
PCP160161	0.961899	672	0.00740741	yes	0.19255			672	…	0.19255					TGO501NL150	0.441434	-0.00409093	-0.0145524	0.0063705
LPE180sn2	0.963385	673	0.00769231	yes	0.192837			673	…	0.192837					TGO501NL160	0.983572	0.00011892	-0.0112587	0.0114965
Cerd191200	0.967777	674	0.008	yes	0.193123			674	…	0.193123					TGO501NL171	0.593054	-0.00291754	-0.0136685	0.00783343
AC142	0.96935	675	0.00833333	yes	0.19341			675	…	0.19341					TGO501NL181	0.339222	-0.00508876	-0.0155657	0.00538819
PEP160226	0.969784	676	0.00869565	yes	0.193696			676	…	0.193696					TGO502NL161	0.700538	-0.00206396	-0.0126343	0.00850637
PEP150226b	0.970454	677	0.00909091	yes	0.193983			677	…	0.193983					TGO502NL181	0.932336	-0.00046097	-0.0111567	0.0102347
CE202	0.971465	678	0.00952381	yes	0.194269			678	…	0.194269					TGO502NL182	0.903474	-0.00085546	-0.0147517	0.0130408
TG512NL150	0.972923	679	0.01	yes	0.194556			679	…	0.194556					TGO503NL182	0.36033	0.00585175	-0.00673694	0.0184405
DG181_181	0.975085	680	0.0105263	yes	0.194842			680	…	0.194842					TGO520NL160	0.00655657	-0.0169905	-0.0291818	-0.0047992
PC161_204	0.97594	681	0.0111111	yes	0.195129			681	…	0.195129					TGO521NL160	0.36737	-0.00523389	-0.0166602	0.00619245
PEP181224	0.976208	682	0.0117647	yes	0.195415			682	…	0.195415					TGO521NL181	0.274486	-0.00606363	-0.0169775	0.00485026
PC345	0.977186	683	0.0125	yes	0.195702			683	…	0.195702					TGO522NL160	0.614058	0.00325408	-0.0094539	0.0159621
CE181	0.979175	684	0.0133333	yes	0.195989			684	…	0.195989					TGO522NL171	0.446997	0.00484869	-0.0077031	0.0174005
PC160_180	0.979269	685	0.0142857	yes	0.196275			685	…	0.196275					TGO522NL181	0.495611	0.00416056	-0.00786066	0.0161818
HexCerd182180	0.979582	686	0.0153846	yes	0.196562			686	…	0.196562					TGO542NL171	0.736078	0.00202026	-0.00978624	0.0138268
DG181_183	0.9821	687	0.0166667	yes	0.196848			687	…	0.196848					TGO542NL181	0.823916	0.0014374	-0.011288	0.0141628
PI340	0.982993	688	0.0181818	yes	0.197135			688	…	0.197135					TGO543NL171	0.243723	0.00697753	-0.00479287	0.0187479
Cerd181140	0.983177	689	0.02	yes	0.197421			689	…	0.197421					TGO543NL181	0.0454228	0.0119523	0.00024599	0.0236586
TGO501NL160	0.983572	690	0.0222222	yes	0.197708			690	…	0.197708					TGO544NL171	0.221086	0.00724279	-0.00439468	0.0188803
DG160_225	0.984595	691	0.025	yes	0.197994			691	…	0.197994					TGO544NL182	0.0714903	0.0124124	-0.00109616	0.0259209
dhCerd180241	0.986267	692	0.0285714	yes	0.198281			692	…	0.198281					Ubiquinone	0.846877	0.00150722	-0.0138686	0.016883
TG545NL183	0.986438	693	0.0333333	yes	0.198567			693	…	0.198567					dhCerd180160	0.897561	-0.00087262	-0.0142253	0.01248
Cerd182230	0.9899	694	0.04	yes	0.198854			694	…	0.198854					dhCerd180180	0.748866	0.00205658	-0.0105974	0.0147106
DG140_182	0.993353	695	0.05	yes	0.19914			695	…	0.19914					dhCerd180200	0.586498	0.00331773	-0.00869418	0.0153297
PE181_226a	0.994729	696	0.0666667	yes	0.199427			696	…	0.199427					dhCerd180220	0.502952	0.00479847	-0.00930543	0.0189024
PI160_203a	0.99488	697	0.1	yes	0.199713			697	…	0.199713					dhCerd180240	0.381993	0.0053831	-0.00673516	0.0175014
TG523NL182	0.999344	698	0.2	yes	0.2			698	…	0.2					dhCerd180241	0.986267	-0.00010076	-0.0116326	0.0114311
